# Supplementary material for: SARS-CoV-2 active infection and antibodies amongst health personnel during the outbreak in Cameroon: Strengthening the health system for response to future public health emergencies
Source: PLoS One. 2024 May 31;19(5):e0304477. doi: 10.1371/journal.pone.0304477 (PMC11142533; doi:10.1371/journal.pone.0304477)
Supplement: S1 Text — (XLSX) [file pone.0304477.s001.xlsx]

## Sheet: Base_Dr Ngomtcho 240501
Code_Participant	Gender	Health facility	Health sector	Nature of structure	Level of health facility	Health department	Training on IPC	How often do you wear mask at the job site?	Availability of PPE	PCR Results	Age group	Grade	Category of Staff	TDR AcIgM	TDR AcIgG	PCR Results	Exposition	Work experience in years	IgM or PCR positives	IgM or IgG or PCR positives
NSCOV19_NPHL_HP1	Female	HDD	Private	Hospital	Peripheral	Surgery	Yes	Sometimes	PPE not available	Negative	32-55	Nurse	Clinical staff	Positive	Positive	Negative	Exposed	1-10	Positive	Positive
NSCOV19_NPHL_HP2	Male	HDD	Private	Hospital	Peripheral	Internal Medicine	No	Always	PPE not available	Negative	21-31	Medical doctor	Clinical staff	Negative	Negative	Negative	Unexposed	< 1	Negative	Negative
NSCOV19_NPHL_HP3	Male	HDD	Private	Hospital	Peripheral	Internal Medicine	No	Always	PPE not available	Negative	21-31	Medical doctor	Clinical staff	Positive	Negative	Negative	Exposed	< 1	Positive	Positive
NSCOV19_NPHL_HP4	Female	HDD	Private	Hospital	Peripheral	Internal Medicine	No	Always	PPE not available	Negative	21-31	Nurse	Clinical staff	Negative	Negative	Negative	Unexposed	1-10	Negative	Negative
NSCOV19_NPHL_HP5	Female	HDD	Private	Hospital	Peripheral	Internal Medicine	No	Always	PPE not available	Negative	21-31	Medical doctor	Clinical staff	Negative	Negative	Negative	Unexposed	1-10	Negative	Negative
NSCOV19_NPHL_HP6	Female	HDD	Private	Hospital	Peripheral	AIDS care unit	Yes	Always	PPE not available	Negative	21-31	Medical doctor	Clinical staff	Negative	Negative	Negative	Unexposed	1-10	Negative	Negative
NSCOV19_NPHL_HP7	Female	HDD	Private	Hospital	Peripheral	Hygiene	No	Always	PPE not available	Negative	32-55	Wash	Non Clinical staff	Negative	Negative	Negative	Unexposed	11-20	Negative	Negative
NSCOV19_NPHL_HP8	Female	HDD	Private	Hospital	Peripheral	Surgery	No	Always	PPE not available	Negative	32-55	Lab personnel	Clinical staff	Negative	Negative	Negative	Unexposed	11-20	Negative	Negative
NSCOV19_NPHL_HP9	Male	HDD	Private	Hospital	Peripheral	Emergency	No	Always	PPE not available	Negative	56 +	Nurse	Clinical staff	Negative	Positive	Negative	Exposed	11-20	Negative	Positive
NSCOV19_NPHL_HP10	Female	HDD	Private	Hospital	Peripheral	Gynecology-Maternity	Yes	Always	PPE not available	Negative	32-55	Nurse	Clinical staff	Negative	Negative	Negative	Unexposed	11-20	Negative	Negative
NSCOV19_NPHL_HP11	Male	HDM	Public	Hospital	Peripheral	Laboratory	No	Sometimes	PPE not available	Negative	21-31	Internship	Clinical staff	Negative	Negative	Negative	Unexposed	< 1	Negative	Negative
NSCOV19_NPHL_HP12	Female	HDM	Public	Hospital	Peripheral	Laboratory	No	Sometimes	PPE not available	Negative	21-31	Internship	Clinical staff	Positive	Negative	Negative	Exposed	< 1	Positive	Positive
NSCOV19_NPHL_HP13	Female	HDCV	Public	Hospital	Peripheral	Others	No	Sometimes	PPE not available	Negative	32-55	Nurse	Clinical staff	Negative	Negative	Negative	Unexposed	11-20	Negative	Negative
NSCOV19_NPHL_HP14	Male	HDCV	Public	Hospital	Peripheral	Surgery	Yes	Sometimes	PPE not available	Negative	32-55	Medical doctor	Clinical staff	Negative	Negative	Negative	Unexposed	11-20	Negative	Negative
NSCOV19_NPHL_HP15	Female	HDM	Public	Hospital	Peripheral	AIDS care unit	Yes	Sometimes	PPE not available	Negative	21-31	APS	Non Clinical staff	Negative	Negative	Negative	Unexposed	< 1	Negative	Negative
NSCOV19_NPHL_HP16	Female	HDCV	Public	Hospital	Peripheral	Gynecology-Maternity	No	Sometimes	PPE not available	Negative	21-31	Nurse	Clinical staff	Negative	Negative	Negative	Unexposed	1-10	Negative	Negative
NSCOV19_NPHL_HP17	Female	HDM	Public	Hospital	Peripheral	AIDS care unit	Yes	Sometimes	PPE not available	Negative	21-31	APS	Non Clinical staff	Negative	Negative	Negative	Unexposed	1-10	Negative	Negative
NSCOV19_NPHL_HP18	Female	HDM	Public	Hospital	Peripheral	AIDS care unit	Yes	Sometimes	PPE not available	Negative	32-55	APS	Non Clinical staff	Negative	Positive	Negative	Exposed	1-10	Negative	Positive
NSCOV19_NPHL_HP19	Female	HDM	Public	Hospital	Peripheral	Laboratory	No	Sometimes	PPE not available	Negative	21-31	Lab personnel	Clinical staff	Negative	Positive	Negative	Exposed	1-10	Negative	Positive
NSCOV19_NPHL_HP20	Female	HDCV	Public	Hospital	Peripheral	Pediatry	No	Sometimes	PPE not available	Negative	21-31	Medical doctor	Clinical staff	Negative	Negative	Negative	Unexposed	1-10	Negative	Negative
NSCOV19_NPHL_HP21	Female	HDS	Public	Hospital	Peripheral	Laboratory	No	Sometimes	PPE not available	Negative	32-55	Lab personnel	Clinical staff	Positive	Positive	Negative	Exposed	1-10	Positive	Positive
NSCOV19_NPHL_HP22	Female	HDCV	Public	Hospital	Peripheral	Gynecology-Maternity	Yes	Sometimes	PPE not available	Negative	32-55	Nurse	Clinical staff	Negative	Negative	Negative	Unexposed	1-10	Negative	Negative
NSCOV19_NPHL_HP23	Male	HDCV	Public	Hospital	Peripheral	Internal Medicine	No	Sometimes	PPE not available	Negative	32-55	Medical doctor	Clinical staff	Negative	Negative	Negative	Unexposed	1-10	Negative	Negative
NSCOV19_NPHL_HP24	Male	HDCV	Public	Hospital	Peripheral	AIDS care unit	No	Sometimes	PPE not available	Negative	21-31	Lab personnel	Clinical staff	Negative	Negative	Negative	Unexposed	1-10	Negative	Negative
NSCOV19_NPHL_HP25	Female	HDCV	Public	Hospital	Peripheral	AIDS care unit	Yes	Sometimes	PPE not available	Negative	21-31	Lab personnel	Clinical staff	Negative	Negative	Negative	Unexposed	1-10	Negative	Negative
NSCOV19_NPHL_HP26	Male	HDM	Public	Hospital	Peripheral	Laboratory	Yes	Sometimes	PPE not available	Negative	32-55	Lab personnel	Clinical staff	Positive	Negative	Negative	Exposed	1-10	Positive	Positive
NSCOV19_NPHL_HP27	Female	HDCV	Public	Hospital	Peripheral	Internal Medicine	Yes	Sometimes	PPE not available	Negative	32-55	Nurse	Clinical staff	Negative	Negative	Negative	Unexposed	11-20	Negative	Negative
NSCOV19_NPHL_HP28	Male	HDM	Public	Hospital	Peripheral	AIDS care unit	Yes	Sometimes	PPE not available	Negative	32-55	APS	Non Clinical staff	Positive	Negative	Negative	Exposed	1-10	Positive	Positive
NSCOV19_NPHL_HP29	Male	HDCV	Public	Hospital	Peripheral	Pharmacy	No	Sometimes	PPE not available	Negative	32-55	Medical doctor	Clinical staff	Negative	Positive	Negative	Exposed	1-10	Negative	Positive
NSCOV19_NPHL_HP30	Male	HDCV	Public	Hospital	Peripheral	Others	No	Sometimes	PPE not available	Negative	32-55	NCS	Non Clinical staff	Negative	Negative	Negative	Unexposed	1-10	Negative	Negative
NSCOV19_NPHL_HP31	Male	HDM	Public	Hospital	Peripheral	Laboratory	Yes	Sometimes	PPE not available	Negative	32-55	Lab personnel	Clinical staff	Positive	Negative	Negative	Exposed	11-20	Positive	Positive
NSCOV19_NPHL_HP32	Male	HDM	Public	Hospital	Peripheral	Laboratory	No	Always	PPE not available	Negative	21-31	Internship	Clinical staff	Negative	Negative	Negative	Unexposed	< 1	Negative	Negative
NSCOV19_NPHL_HP33	Male	HDM	Public	Hospital	Peripheral	Laboratory	No	Always	PPE not available	Negative	32-55	Internship	Clinical staff	Negative	Negative	Negative	Unexposed	< 1	Negative	Negative
NSCOV19_NPHL_HP34	Male	HDM	Public	Hospital	Peripheral	Internal Medicine	No	Always	PPE not available	Negative	32-55	NCS	Non Clinical staff	Negative	Negative	Negative	Unexposed	< 1	Negative	Negative
NSCOV19_NPHL_HP35	Female	HDS	Public	Hospital	Peripheral	Surgery	No	Always	PPE not available	Negative	< 21	Internship	Clinical staff	Negative	Positive	Negative	Exposed	< 1	Negative	Positive
NSCOV19_NPHL_HP36	Female	HDS	Public	Hospital	Peripheral	Internal Medicine	No	Always	PPE not available	Negative	21-31	Internship	Clinical staff	Negative	Positive	Negative	Exposed	1-10	Negative	Positive
NSCOV19_NPHL_HP37	Female	HDS	Public	Hospital	Peripheral	Internal Medicine	No	Always	PPE not available	Negative	21-31	Internship	Clinical staff	Negative	Positive	Negative	Exposed	1-10	Negative	Positive
NSCOV19_NPHL_HP38	Female	HDCV	Public	Hospital	Peripheral	Pediatry	No	Always	PPE not available	Negative	21-31	Medical doctor	Clinical staff	Negative	Negative	Negative	Unexposed	1-10	Negative	Negative
NSCOV19_NPHL_HP39	Male	HDM	Public	Hospital	Peripheral	Surgery	No	Always	PPE not available	Negative	32-55	Internship	Clinical staff	Negative	Positive	Negative	Exposed	1-10	Negative	Positive
NSCOV19_NPHL_HP40	Female	HDS	Public	Hospital	Peripheral	Others	No	Always	PPE not available	Negative	21-31	Lab personnel	Clinical staff	Negative	Negative	Negative	Unexposed	1-10	Negative	Negative
NSCOV19_NPHL_HP41	Female	HDCV	Public	Hospital	Peripheral	Internal Medicine	No	Always	PPE not available	Negative	32-55	Nurse	Clinical staff	Negative	Positive	Negative	Exposed	11-20	Negative	Positive
NSCOV19_NPHL_HP42	Female	HDS	Public	Hospital	Peripheral	Gynecology-Maternity	No	Always	PPE not available	Negative	21-31	Nurse	Clinical staff	Negative	Negative	Negative	Unexposed	1-10	Negative	Negative
NSCOV19_NPHL_HP43	Male	HDM	Public	Hospital	Peripheral	Emergency	No	Always	PPE not available	Negative	32-55	Medical doctor	Clinical staff	Negative	Positive	Negative	Exposed	1-10	Negative	Positive
NSCOV19_NPHL_HP44	Female	HDS	Public	Hospital	Peripheral	AIDS care unit	No	Always	PPE not available	Positive	21-31	APS	Non Clinical staff	Negative	Positive	Positive	Exposed	1-10	Positive	Positive
NSCOV19_NPHL_HP45	Female	HDS	Public	Hospital	Peripheral	Gynecology-Maternity	No	Always	PPE not available	Negative	21-31	Nurse	Clinical staff	Negative	Positive	Negative	Exposed	1-10	Negative	Positive
NSCOV19_NPHL_HP46	Female	HDS	Public	Hospital	Peripheral	Emergency	Yes	Always	PPE not available	Negative	32-55	Nurse	Clinical staff	Negative	Negative	Negative	Unexposed	1-10	Negative	Negative
NSCOV19_NPHL_HP47	Female	HDS	Public	Hospital	Peripheral	Internal Medicine	No	Always	PPE not available	Negative	21-31	Medical doctor	Clinical staff	Negative	Negative	Negative	Unexposed	1-10	Negative	Negative
NSCOV19_NPHL_HP48	Female	HDS	Public	Hospital	Peripheral	Laboratory	No	Always	PPE not available	Negative	21-31	Lab personnel	Clinical staff	Negative	Negative	Negative	Unexposed	1-10	Negative	Negative
NSCOV19_NPHL_HP49	Female	HDS	Public	Hospital	Peripheral	Pediatry	No	Always	PPE not available	Negative	32-55	Medical doctor	Clinical staff	Negative	Negative	Negative	Unexposed	1-10	Negative	Negative
NSCOV19_NPHL_HP50	Male	HDS	Public	Hospital	Peripheral	AIDS care unit	No	Always	PPE not available	Negative	32-55	NCS	Non Clinical staff	Negative	Positive	Negative	Exposed	1-10	Negative	Positive
NSCOV19_NPHL_HP51	Female	HDS	Public	Hospital	Peripheral	Laboratory	No	Always	PPE not available	Negative	32-55	Lab personnel	Clinical staff	Negative	Negative	Negative	Unexposed	1-10	Negative	Negative
NSCOV19_NPHL_HP52	Female	HDM	Public	Hospital	Peripheral	Laboratory	No	Always	PPE not available	Negative	32-55	Lab personnel	Clinical staff	Positive	Positive	Negative	Exposed	1-10	Positive	Positive
NSCOV19_NPHL_HP53	Female	HDS	Public	Hospital	Peripheral	Gynecology-Maternity	No	Always	PPE not available	Negative	32-55	Nurse	Clinical staff	Negative	Positive	Negative	Exposed	1-10	Negative	Positive
NSCOV19_NPHL_HP54	Female	HDS	Public	Hospital	Peripheral	Surgery	No	Always	PPE not available	Negative	32-55	Nurse	Clinical staff	Negative	Negative	Negative	Unexposed	1-10	Negative	Negative
NSCOV19_NPHL_HP55	Female	HDM	Public	Hospital	Peripheral	Laboratory	No	Always	PPE not available	Negative	21-31	Lab personnel	Clinical staff	Positive	Positive	Negative	Exposed	1-10	Positive	Positive
NSCOV19_NPHL_HP56	Female	HDCV	Public	Hospital	Peripheral	Internal Medicine	No	Always	PPE not available	Positive	32-55	Medical doctor	Clinical staff	Negative	Negative	Positive	Unexposed	1-10	Positive	Positive
NSCOV19_NPHL_HP57	Female	HDS	Public	Hospital	Peripheral	Surgery	No	Always	PPE not available	Negative	21-31	Nurse	Clinical staff	Negative	Positive	Negative	Exposed	1-10	Negative	Positive
NSCOV19_NPHL_HP58	Male	HDS	Public	Hospital	Peripheral	AIDS care unit	Yes	Always	PPE not available	Negative	32-55	Medical doctor	Clinical staff	Negative	Negative	Negative	Unexposed	1-10	Negative	Negative
NSCOV19_NPHL_HP59	Female	HDS	Public	Hospital	Peripheral	Internal Medicine	No	Always	PPE not available	Negative	32-55	Nurse	Clinical staff	Negative	Negative	Negative	Unexposed	1-10	Negative	Negative
NSCOV19_NPHL_HP60	Male	HDM	Public	Hospital	Peripheral	Hygiene	No	Always	PPE not available	Negative	32-55	Wash	Non Clinical staff	Negative	Negative	Negative	Unexposed	1-10	Negative	Negative
NSCOV19_NPHL_HP61	Female	HDCV	Public	Hospital	Peripheral	Internal Medicine	No	Always	PPE not available	Negative	32-55	Nurse	Clinical staff	Negative	Positive	Negative	Exposed	1-10	Negative	Positive
NSCOV19_NPHL_HP62	Female	HDCV	Public	Hospital	Peripheral	Surgery	No	Always	PPE not available	Negative	32-55	Nurse	Clinical staff	Negative	Negative	Negative	Unexposed	1-10	Negative	Negative
NSCOV19_NPHL_HP63	Female	HDCV	Public	Hospital	Peripheral	Internal Medicine	No	Always	PPE not available	Negative	32-55	Nurse	Clinical staff	Negative	Positive	Negative	Exposed	11-20	Negative	Positive
NSCOV19_NPHL_HP64	Male	HDS	Public	Hospital	Peripheral	Laboratory	No	Always	PPE not available	Negative	32-55	Lab personnel	Clinical staff	Positive	Negative	Negative	Exposed	1-10	Positive	Positive
NSCOV19_NPHL_HP65	Female	HDS	Public	Hospital	Peripheral	Pharmacy	No	Always	PPE not available	Negative	32-55	Nurse	Clinical staff	Negative	Negative	Negative	Unexposed	11-20	Negative	Negative
NSCOV19_NPHL_HP66	Male	HDM	Public	Hospital	Peripheral	Emergency	No	Always	PPE not available	Negative	32-55	Medical doctor	Clinical staff	Negative	Positive	Negative	Exposed	1-10	Negative	Positive
NSCOV19_NPHL_HP67	Female	HDS	Public	Hospital	Peripheral	Others	No	Always	PPE not available	Negative	21-31	Nurse	Clinical staff	Negative	Negative	Negative	Unexposed	1-10	Negative	Negative
NSCOV19_NPHL_HP68	Female	HDCV	Public	Hospital	Peripheral	Internal Medicine	No	Always	PPE not available	Negative	32-55	Nurse	Clinical staff	Negative	Negative	Negative	Unexposed	11-20	Negative	Negative
NSCOV19_NPHL_HP69	Female	HDCV	Public	Hospital	Peripheral	AIDS care unit	Yes	Always	PPE not available	Negative	32-55	APS	Non Clinical staff	Negative	Positive	Negative	Exposed	1-10	Negative	Positive
NSCOV19_NPHL_HP70	Female	HDS	Public	Hospital	Peripheral	Gynecology-Maternity	No	Always	PPE not available	Negative	32-55	Nurse	Clinical staff	Negative	Negative	Negative	Unexposed	11-20	Negative	Negative
NSCOV19_NPHL_HP71	Female	HDCV	Public	Hospital	Peripheral	Internal Medicine	No	Always	PPE not available	Negative	32-55	Nurse	Clinical staff	Negative	Negative	Negative	Unexposed	1-10	Negative	Negative
NSCOV19_NPHL_HP72	Female	HDCV	Public	Hospital	Peripheral	Internal Medicine	No	Always	PPE not available	Negative	32-55	Nurse	Clinical staff	Negative	Negative	Negative	Unexposed	1-10	Negative	Negative
NSCOV19_NPHL_HP73	Female	HDS	Public	Hospital	Peripheral	Emergency	Yes	Always	PPE not available	Negative	32-55	Nurse	Clinical staff	Negative	Negative	Negative	Unexposed	1-10	Negative	Negative
NSCOV19_NPHL_HP74	Female	HDS	Public	Hospital	Peripheral	Others	Yes	Always	PPE not available	Negative	32-55	Nurse	Clinical staff	Positive	Negative	Negative	Exposed	1-10	Positive	Positive
NSCOV19_NPHL_HP75	Female	HDM	Public	Hospital	Peripheral	Laboratory	No	Always	PPE not available	Negative	32-55	Lab personnel	Clinical staff	Positive	Negative	Negative	Exposed	11-20	Positive	Positive
NSCOV19_NPHL_HP76	Female	HDCV	Public	Hospital	Peripheral	Gynecology-Maternity	Yes	Always	PPE not available	Negative	32-55	Nurse	Clinical staff	Negative	Negative	Negative	Unexposed	1-10	Negative	Negative
NSCOV19_NPHL_HP77	Male	HDCV	Public	Hospital	Peripheral	Gynecology-Maternity	Yes	Always	PPE not available	Negative	32-55	Nurse	Clinical staff	Negative	Negative	Negative	Unexposed	11-20	Negative	Negative
NSCOV19_NPHL_HP78	Female	HDCV	Public	Hospital	Peripheral	Pediatry	No	Always	PPE not available	Negative	32-55	Nurse	Clinical staff	Negative	Negative	Negative	Unexposed	11-20	Negative	Negative
NSCOV19_NPHL_HP79	Female	HDS	Public	Hospital	Peripheral	Emergency	No	Always	PPE not available	Positive	21-31	Nurse	Clinical staff	Negative	Negative	Positive	Unexposed	1-10	Positive	Positive
NSCOV19_NPHL_HP80	Female	HDS	Public	Hospital	Peripheral	Surgery	No	Always	PPE not available	Positive	21-31	Nurse	Clinical staff	Negative	Positive	Positive	Exposed	1-10	Positive	Positive
NSCOV19_NPHL_HP81	Female	HDS	Public	Hospital	Peripheral	Pediatry	No	Always	PPE not available	Positive	32-55	Nurse	Clinical staff	Negative	Positive	Positive	Exposed	1-10	Positive	Positive
NSCOV19_NPHL_HP82	Female	HDS	Public	Hospital	Peripheral	Internal Medicine	No	Always	PPE not available	Positive	56 +	Nurse	Clinical staff	Negative	Positive	Positive	Exposed	11-20	Positive	Positive
NSCOV19_NPHL_HP83	Female	HDS	Public	Hospital	Peripheral	Gynecology-Maternity	No	Always	PPE not available	Positive	32-55	Nurse	Clinical staff	Negative	Positive	Positive	Exposed	1-10	Positive	Positive
NSCOV19_NPHL_HP84	Male	HDD	Private	Hospital	Peripheral	Internal Medicine	Yes	Always	PPE not available	Negative	< 21	Nurse	Clinical staff	Negative	Negative	Negative	Unexposed	< 1	Negative	Negative
NSCOV19_NPHL_HP85	Female	HDD	Private	Hospital	Peripheral	Others	Yes	Always	PPE not available	Negative	32-55	Nurse	Clinical staff	Negative	Negative	Negative	Unexposed	21 +	Negative	Negative
NSCOV19_NPHL_HP86	Female	HDM	Public	Hospital	Peripheral	Laboratory	No	Sometimes	PPE not available	Negative	< 21	Internship	Clinical staff	Positive	Positive	Negative	Exposed	< 1	Positive	Positive
NSCOV19_NPHL_HP87	Female	HDCV	Public	Hospital	Peripheral	Internal Medicine	No	Sometimes	PPE not available	Negative	21-31	Medical doctor	Clinical staff	Negative	Negative	Negative	Unexposed	1-10	Negative	Negative
NSCOV19_NPHL_HP88	Female	HDCV	Public	Hospital	Peripheral	AIDS care unit	No	Sometimes	PPE not available	Negative	21-31	Lab personnel	Clinical staff	Negative	Negative	Negative	Unexposed	1-10	Negative	Negative
NSCOV19_NPHL_HP89	Male	HDCV	Public	Hospital	Peripheral	AIDS care unit	No	Sometimes	PPE not available	Negative	21-31	Lab personnel	Clinical staff	Negative	Positive	Negative	Exposed	1-10	Negative	Positive
NSCOV19_NPHL_HP90	Female	HDCV	Public	Hospital	Peripheral	AIDS care unit	No	Sometimes	PPE not available	Negative	21-31	Lab personnel	Clinical staff	Negative	Negative	Negative	Unexposed	1-10	Negative	Negative
NSCOV19_NPHL_HP91	Male	HDCV	Public	Hospital	Peripheral	Surgery	Yes	Sometimes	PPE not available	Negative	32-55	Medical doctor	Clinical staff	Negative	Positive	Negative	Exposed	1-10	Negative	Positive
NSCOV19_NPHL_HP92	Female	HDM	Public	Hospital	Peripheral	Laboratory	No	Always	PPE not available	Negative	21-31	Internship	Clinical staff	Negative	Positive	Negative	Exposed	< 1	Negative	Positive
NSCOV19_NPHL_HP93	Male	HDM	Public	Hospital	Peripheral	Laboratory	No	Always	PPE not available	Negative	21-31	Internship	Clinical staff	Negative	Positive	Negative	Exposed	< 1	Negative	Positive
NSCOV19_NPHL_HP94	Female	HDM	Public	Hospital	Peripheral	Gynecology-Maternity	No	Always	PPE not available	Negative	32-55	Internship	Clinical staff	Negative	Negative	Negative	Unexposed	< 1	Negative	Negative
NSCOV19_NPHL_HP95	Male	HDS	Public	Hospital	Peripheral	Internal Medicine	No	Always	PPE not available	Negative	21-31	Internship	Clinical staff	Negative	Positive	Negative	Exposed	1-10	Negative	Positive
NSCOV19_NPHL_HP96	Female	HDS	Public	Hospital	Peripheral	Emergency	Yes	Always	PPE not available	Negative	21-31	Medical doctor	Clinical staff	Negative	Positive	Negative	Exposed	1-10	Negative	Positive
NSCOV19_NPHL_HP97	Male	HDS	Public	Hospital	Peripheral	Others	No	Always	PPE not available	Negative	32-55	NCS	Non Clinical staff	Negative	Positive	Negative	Exposed	1-10	Negative	Positive
NSCOV19_NPHL_HP98	Female	HDM	Public	Hospital	Peripheral	Internal Medicine	No	Always	PPE not available	Negative	21-31	Nurse	Clinical staff	Negative	Positive	Negative	Exposed	1-10	Negative	Positive
NSCOV19_NPHL_HP99	Male	HDS	Public	Hospital	Peripheral	AIDS care unit	Yes	Always	PPE not available	Negative	32-55	Medical doctor	Clinical staff	Negative	Negative	Negative	Unexposed	1-10	Negative	Negative
NSCOV19_NPHL_HP100	Male	HDM	Public	Hospital	Peripheral	Internal Medicine	No	Always	PPE not available	Negative	21-31	Nurse	Clinical staff	Negative	Positive	Negative	Exposed	1-10	Negative	Positive
NSCOV19_NPHL_HP101	Female	HDM	Public	Hospital	Peripheral	Others	No	Always	PPE not available	Negative	32-55	Nurse	Clinical staff	Negative	Negative	Negative	Unexposed	1-10	Negative	Negative
NSCOV19_NPHL_HP102	Male	HDM	Public	Hospital	Peripheral	AIDS care unit	No	Always	PPE not available	Negative	32-55	Nurse	Clinical staff	Negative	Negative	Negative	Unexposed	1-10	Negative	Negative
NSCOV19_NPHL_HP103	Female	HDCV	Public	Hospital	Peripheral	Internal Medicine	No	Always	PPE not available	Negative	32-55	Nurse	Clinical staff	Negative	Negative	Negative	Unexposed	11-20	Negative	Negative
NSCOV19_NPHL_HP104	Female	HDM	Public	Hospital	Peripheral	Internal Medicine	No	Always	PPE not available	Negative	32-55	Nurse	Clinical staff	Negative	Positive	Negative	Exposed	11-20	Negative	Positive
NSCOV19_NPHL_HP105	Female	HDM	Public	Hospital	Peripheral	AIDS care unit	No	Always	PPE not available	Negative	32-55	Nurse	Clinical staff	Negative	Positive	Negative	Exposed	11-20	Negative	Positive
NSCOV19_NPHL_HP106	Female	HDD	Private	Hospital	Peripheral	Emergency	No	Sometimes	PPE not available	Negative	32-55	Nurse	Clinical staff	Positive	Positive	Negative	Exposed	11-20	Positive	Positive
NSCOV19_NPHL_HP107	Female	HDD	Private	Hospital	Peripheral	Laboratory	No	Always	PPE not available	Negative	32-55	Lab personnel	Clinical staff	Negative	Negative	Negative	Unexposed	1-10	Negative	Negative
NSCOV19_NPHL_HP108	Male	HDD	Private	Hospital	Peripheral	Internal Medicine	No	Always	PPE not available	Negative	21-31	Nurse	Clinical staff	Negative	Negative	Negative	Unexposed	1-10	Negative	Negative
NSCOV19_NPHL_HP109	Male	HDD	Private	Hospital	Peripheral	Internal Medicine	No	Always	PPE not available	Negative	32-55	Nurse	Clinical staff	Negative	Negative	Negative	Unexposed	1-10	Negative	Negative
NSCOV19_NPHL_HP110	Female	HDD	Private	Hospital	Peripheral	Laboratory	No	Always	PPE not available	Negative	32-55	Lab personnel	Clinical staff	Negative	Negative	Negative	Unexposed	1-10	Negative	Negative
NSCOV19_NPHL_HP111	Female	HDD	Private	Hospital	Peripheral	Emergency	Yes	Always	PPE not available	Negative	56 +	Nurse	Clinical staff	Negative	Positive	Negative	Exposed	11-20	Negative	Positive
NSCOV19_NPHL_HP112	Female	HDD	Private	Hospital	Peripheral	Others	No	Always	PPE not available	Negative	21-31	Nurse	Clinical staff	Negative	Positive	Negative	Exposed	< 1	Negative	Positive
NSCOV19_NPHL_HP113	Female	HDD	Private	Hospital	Peripheral	Laboratory	Yes	Always	PPE not available	Negative	21-31	Lab personnel	Clinical staff	Negative	Negative	Negative	Unexposed	1-10	Negative	Negative
NSCOV19_NPHL_HP114	Female	HDD	Private	Hospital	Peripheral	Emergency	No	Always	PPE not available	Negative	32-55	Nurse	Clinical staff	Negative	Negative	Negative	Unexposed	1-10	Negative	Negative
NSCOV19_NPHL_HP115	Female	HDD	Private	Hospital	Peripheral	Internal Medicine	No	Always	PPE not available	Positive	21-31	NCS	Non Clinical staff	Negative	Negative	Positive	Unexposed	1-10	Positive	Positive
NSCOV19_NPHL_HP116	Female	HDD	Private	Hospital	Peripheral	Internal Medicine	No	Always	PPE not available	Negative	21-31	Medical doctor	Clinical staff	Negative	Positive	Negative	Exposed	1-10	Negative	Positive
NSCOV19_NPHL_HP117	Female	HDD	Private	Hospital	Peripheral	Internal Medicine	No	Always	PPE not available	Negative	21-31	NCS	Non Clinical staff	Negative	Positive	Negative	Exposed	1-10	Negative	Positive
NSCOV19_NPHL_HP118	Female	HDD	Private	Hospital	Peripheral	Laboratory	Yes	Always	PPE not available	Negative	32-55	Lab personnel	Clinical staff	Negative	Negative	Negative	Unexposed	1-10	Negative	Negative
NSCOV19_NPHL_HP119	Female	HDD	Private	Hospital	Peripheral	Gynecology-Maternity	No	Always	PPE not available	Negative	32-55	Nurse	Clinical staff	Negative	Positive	Negative	Exposed	1-10	Negative	Positive
NSCOV19_NPHL_HP120	Female	HDD	Private	Hospital	Peripheral	Gynecology-Maternity	No	Always	PPE not available	Positive	21-31	Nurse	Clinical staff	Negative	Positive	Positive	Exposed	1-10	Positive	Positive
NSCOV19_NPHL_HP121	Female	HDD	Private	Hospital	Peripheral	Gynecology-Maternity	Yes	Always	PPE not available	Negative	32-55	Nurse	Clinical staff	Positive	Positive	Negative	Exposed	1-10	Positive	Positive
NSCOV19_NPHL_HP122	Female	HDD	Private	Hospital	Peripheral	Internal Medicine	No	Always	PPE not available	Negative	32-55	Nurse	Clinical staff	Negative	Negative	Negative	Unexposed	1-10	Negative	Negative
NSCOV19_NPHL_HP123	Female	HDD	Private	Hospital	Peripheral	Hygiene	Yes	Always	PPE not available	Negative	< 21	Wash	Non Clinical staff	Negative	Negative	Negative	Unexposed	1-10	Negative	Negative
NSCOV19_NPHL_HP124	Female	HDD	Private	Hospital	Peripheral	Hygiene	Yes	Always	PPE not available	Negative	32-55	Wash	Non Clinical staff	Negative	Negative	Negative	Unexposed	1-10	Negative	Negative
NSCOV19_NPHL_HP125	Male	HDD	Private	Hospital	Peripheral	Laboratory	No	Always	PPE not available	Negative	32-55	Lab personnel	Clinical staff	Negative	Negative	Negative	Unexposed	21 +	Negative	Negative
NSCOV19_NPHL_HP126	Female	HDD	Private	Hospital	Peripheral	Administration	No	Always	PPE not available	Negative	32-55	Lab personnel	Clinical staff	Negative	Negative	Negative	Unexposed	11-20	Negative	Negative
NSCOV19_NPHL_HP127	Female	HDD	Private	Hospital	Peripheral	Gynecology-Maternity	No	Always	PPE not available	Positive	32-55	Nurse	Clinical staff	Negative	Negative	Positive	Unexposed	11-20	Positive	Positive
NSCOV19_NPHL_HP128	Female	HDD	Private	Hospital	Peripheral	Others	No	Always	PPE not available	Negative	56 +	Nurse	Clinical staff	Negative	Negative	Negative	Unexposed	11-20	Negative	Negative
NSCOV19_NPHL_HP129	Male	HDD	Private	Hospital	Peripheral	Hygiene	No	Always	PPE not available	Negative	56 +	Wash	Non Clinical staff	Negative	Negative	Negative	Unexposed	11-20	Negative	Negative
NSCOV19_NPHL_HP130	Female	HDD	Private	Hospital	Peripheral	Gynecology-Maternity	No	Always	PPE not available	Negative	56 +	Nurse	Clinical staff	Negative	Positive	Negative	Exposed	21 +	Negative	Positive
NSCOV19_NPHL_HP131	Female	HDD	Private	Hospital	Peripheral	Gynecology-Maternity	No	Always	PPE not available	Negative	32-55	Nurse	Clinical staff	Negative	Negative	Negative	Unexposed	21 +	Negative	Negative
NSCOV19_NPHL_HP132	Female	HDD	Private	Hospital	Peripheral	Administration	No	Always	PPE not available	Negative	56 +	NCS	Non Clinical staff	Negative	Positive	Negative	Exposed	21 +	Negative	Positive
NSCOV19_NPHL_HP133	Male	HDM	Public	Hospital	Peripheral	Laboratory	No	Sometimes	PPE not available	Negative	21-31	Internship	Clinical staff	Negative	Negative	Negative	Unexposed	< 1	Negative	Negative
NSCOV19_NPHL_HP134	Male	HDM	Public	Hospital	Peripheral	Laboratory	No	Sometimes	PPE not available	Negative	21-31	Internship	Clinical staff	Negative	Negative	Negative	Unexposed	< 1	Negative	Negative
NSCOV19_NPHL_HP135	Male	HDM	Public	Hospital	Peripheral	Laboratory	No	Sometimes	PPE not available	Negative	21-31	Internship	Clinical staff	Negative	Negative	Negative	Unexposed	< 1	Negative	Negative
NSCOV19_NPHL_HP136	Female	HDCV	Public	Hospital	Peripheral	Gynecology-Maternity	No	Sometimes	PPE not available	Negative	21-31	Medical doctor	Clinical staff	Negative	Negative	Negative	Unexposed	< 1	Negative	Negative
NSCOV19_NPHL_HP137	Female	HDCV	Public	Hospital	Peripheral	Internal Medicine	No	Sometimes	PPE not available	Negative	21-31	Medical doctor	Clinical staff	Negative	Negative	Negative	Unexposed	1-10	Negative	Negative
NSCOV19_NPHL_HP138	Male	HDCV	Public	Hospital	Peripheral	Surgery	No	Sometimes	PPE not available	Negative	32-55	Nurse	Clinical staff	Negative	Negative	Negative	Unexposed	1-10	Negative	Negative
NSCOV19_NPHL_HP139	Female	HDCV	Public	Hospital	Peripheral	Emergency	No	Sometimes	PPE not available	Negative	21-31	Nurse	Clinical staff	Negative	Negative	Negative	Unexposed	1-10	Negative	Negative
NSCOV19_NPHL_HP140	Male	HDCV	Public	Hospital	Peripheral	Others	No	Sometimes	PPE not available	Positive	21-31	NCS	Non Clinical staff	Negative	Negative	Positive	Unexposed	1-10	Positive	Positive
NSCOV19_NPHL_HP141	Female	HDCV	Public	Hospital	Peripheral	AIDS care unit	No	Sometimes	PPE not available	Negative	32-55	Nurse	Clinical staff	Negative	Negative	Negative	Unexposed	1-10	Negative	Negative
NSCOV19_NPHL_HP142	Male	HDCV	Public	Hospital	Peripheral	AIDS care unit	Yes	Sometimes	PPE not available	Negative	32-55	Lab personnel	Clinical staff	Negative	Negative	Negative	Unexposed	1-10	Negative	Negative
NSCOV19_NPHL_HP143	Female	HDCV	Public	Hospital	Peripheral	Cardio-diabetology	No	Sometimes	PPE not available	Negative	32-55	Nurse	Clinical staff	Negative	Negative	Negative	Unexposed	1-10	Negative	Negative
NSCOV19_NPHL_HP144	Female	HDS	Public	Hospital	Peripheral	Internal Medicine	No	Sometimes	PPE not available	Negative	32-55	Nurse	Clinical staff	Negative	Negative	Negative	Unexposed	11-20	Negative	Negative
NSCOV19_NPHL_HP145	Male	HDCV	Public	Hospital	Peripheral	Internal Medicine	No	Sometimes	PPE not available	Negative	32-55	Medical doctor	Clinical staff	Negative	Negative	Negative	Unexposed	1-10	Negative	Negative
NSCOV19_NPHL_HP146	Female	HDCV	Public	Hospital	Peripheral	Internal Medicine	No	Sometimes	PPE not available	Negative	32-55	Nurse	Clinical staff	Negative	Negative	Negative	Unexposed	1-10	Negative	Negative
NSCOV19_NPHL_HP147	Male	HDCV	Public	Hospital	Peripheral	Others	No	Sometimes	PPE not available	Negative	32-55	Wash	Non Clinical staff	Negative	Negative	Negative	Unexposed	1-10	Negative	Negative
NSCOV19_NPHL_HP148	Female	HDCV	Public	Hospital	Peripheral	Internal Medicine	No	Sometimes	PPE not available	Negative	32-55	Nurse	Clinical staff	Negative	Negative	Negative	Unexposed	1-10	Negative	Negative
NSCOV19_NPHL_HP149	Male	HDCV	Public	Hospital	Peripheral	AIDS care unit	Yes	Sometimes	PPE not available	Negative	32-55	Lab personnel	Clinical staff	Negative	Negative	Negative	Unexposed	1-10	Negative	Negative
NSCOV19_NPHL_HP150	Female	HDCV	Public	Hospital	Peripheral	AIDS care unit	Yes	Sometimes	PPE not available	Negative	32-55	Nurse	Clinical staff	Negative	Negative	Negative	Unexposed	1-10	Negative	Negative
NSCOV19_NPHL_HP151	Female	HDCV	Public	Hospital	Peripheral	AIDS care unit	No	Sometimes	PPE not available	Negative	32-55	APS	Non Clinical staff	Negative	Negative	Negative	Unexposed	1-10	Negative	Negative
NSCOV19_NPHL_HP152	Female	HDCV	Public	Hospital	Peripheral	Pediatry	No	Sometimes	PPE not available	Negative	32-55	Medical doctor	Clinical staff	Negative	Negative	Negative	Unexposed	11-20	Negative	Negative
NSCOV19_NPHL_HP153	Female	HDM	Public	Hospital	Peripheral	Others	No	Always	PPE not available	Negative	32-55	Nurse	Clinical staff	Negative	Positive	Negative	Exposed	1-10	Negative	Positive
NSCOV19_NPHL_HP154	Male	HDS	Public	Hospital	Peripheral	Emergency	No	Always	PPE not available	Negative	21-31	Internship	Clinical staff	Negative	Negative	Negative	Unexposed	< 1	Negative	Negative
NSCOV19_NPHL_HP155	Female	HDS	Public	Hospital	Peripheral	Emergency	No	Always	PPE not available	Negative	21-31	Internship	Clinical staff	Negative	Negative	Negative	Unexposed	< 1	Negative	Negative
NSCOV19_NPHL_HP156	Male	HDS	Public	Hospital	Peripheral	Emergency	No	Always	PPE not available	Negative	21-31	Internship	Clinical staff	Negative	Negative	Negative	Unexposed	< 1	Negative	Negative
NSCOV19_NPHL_HP157	Female	HDS	Public	Hospital	Peripheral	Emergency	No	Always	PPE not available	Negative	21-31	Internship	Clinical staff	Negative	Negative	Negative	Unexposed	< 1	Negative	Negative
NSCOV19_NPHL_HP158	Male	HDS	Public	Hospital	Peripheral	Emergency	No	Always	PPE not available	Negative	21-31	Internship	Clinical staff	Negative	Negative	Negative	Unexposed	1-10	Negative	Negative
NSCOV19_NPHL_HP159	Female	HDS	Public	Hospital	Peripheral	Emergency	No	Always	PPE not available	Negative	21-31	Internship	Clinical staff	Negative	Negative	Negative	Unexposed	1-10	Negative	Negative
NSCOV19_NPHL_HP160	Male	HDS	Public	Hospital	Peripheral	Emergency	No	Always	PPE not available	Positive	21-31	Internship	Clinical staff	Negative	Negative	Positive	Unexposed	< 1	Positive	Positive
NSCOV19_NPHL_HP161	Female	HDS	Public	Hospital	Peripheral	Emergency	No	Always	PPE not available	Negative	< 21	Internship	Clinical staff	Negative	Positive	Negative	Exposed	< 1	Negative	Positive
NSCOV19_NPHL_HP162	Female	HDS	Public	Hospital	Peripheral	Emergency	No	Always	PPE not available	Negative	< 21	Internship	Clinical staff	Negative	Positive	Negative	Exposed	< 1	Negative	Positive
NSCOV19_NPHL_HP163	Female	HDM	Public	Hospital	Peripheral	Emergency	No	Always	PPE not available	Negative	21-31	Nurse	Clinical staff	Negative	Positive	Negative	Exposed	< 1	Negative	Positive
NSCOV19_NPHL_HP164	Female	HDS	Public	Hospital	Peripheral	Emergency	No	Always	PPE not available	Negative	21-31	Internship	Clinical staff	Positive	Negative	Negative	Exposed	< 1	Positive	Positive
NSCOV19_NPHL_HP165	Female	HDS	Public	Hospital	Peripheral	Emergency	No	Always	PPE not available	Negative	21-31	Internship	Clinical staff	Positive	Negative	Negative	Exposed	< 1	Positive	Positive
NSCOV19_NPHL_HP166	Male	HDS	Public	Hospital	Peripheral	Emergency	No	Always	PPE not available	Negative	< 21	Internship	Clinical staff	Positive	Negative	Negative	Exposed	< 1	Positive	Positive
NSCOV19_NPHL_HP167	Male	HDS	Public	Hospital	Peripheral	Emergency	No	Always	PPE not available	Negative	< 21	Internship	Clinical staff	Positive	Negative	Negative	Exposed	< 1	Positive	Positive
NSCOV19_NPHL_HP168	Female	HDS	Public	Hospital	Peripheral	Emergency	No	Always	PPE not available	Negative	21-31	Internship	Clinical staff	Positive	Positive	Negative	Exposed	< 1	Positive	Positive
NSCOV19_NPHL_HP169	Female	HDM	Public	Hospital	Peripheral	Laboratory	No	Always	PPE not available	Negative	32-55	Internship	Clinical staff	Negative	Negative	Negative	Unexposed	< 1	Negative	Negative
NSCOV19_NPHL_HP170	Female	HDS	Public	Hospital	Peripheral	Laboratory	No	Always	PPE not available	Negative	21-31	Internship	Clinical staff	Negative	Negative	Negative	Unexposed	< 1	Negative	Negative
NSCOV19_NPHL_HP171	Female	HDS	Public	Hospital	Peripheral	Laboratory	No	Always	PPE not available	Negative	< 21	Internship	Clinical staff	Negative	Negative	Negative	Unexposed	< 1	Negative	Negative
NSCOV19_NPHL_HP172	Female	HDS	Public	Hospital	Peripheral	Laboratory	No	Always	PPE not available	Negative	21-31	Internship	Clinical staff	Negative	Negative	Negative	Unexposed	< 1	Negative	Negative
NSCOV19_NPHL_HP173	Male	HDS	Public	Hospital	Peripheral	Laboratory	No	Always	PPE not available	Negative	21-31	Internship	Clinical staff	Negative	Negative	Negative	Unexposed	< 1	Negative	Negative
NSCOV19_NPHL_HP174	Male	HDS	Public	Hospital	Peripheral	Laboratory	No	Always	PPE not available	Negative	21-31	Internship	Clinical staff	Negative	Negative	Negative	Unexposed	< 1	Negative	Negative
NSCOV19_NPHL_HP175	Female	HDS	Public	Hospital	Peripheral	Laboratory	No	Always	PPE not available	Negative	21-31	Internship	Clinical staff	Negative	Negative	Negative	Unexposed	< 1	Negative	Negative
NSCOV19_NPHL_HP176	Female	HDM	Public	Hospital	Peripheral	Laboratory	No	Always	PPE not available	Negative	21-31	Internship	Clinical staff	Negative	Negative	Negative	Unexposed	< 1	Negative	Negative
NSCOV19_NPHL_HP177	Female	HDM	Public	Hospital	Peripheral	Laboratory	No	Always	PPE not available	Negative	21-31	Internship	Clinical staff	Negative	Positive	Negative	Exposed	< 1	Negative	Positive
NSCOV19_NPHL_HP178	Female	HDM	Public	Hospital	Peripheral	Laboratory	No	Always	PPE not available	Negative	21-31	Internship	Clinical staff	Negative	Positive	Negative	Exposed	< 1	Negative	Positive
NSCOV19_NPHL_HP179	Female	HDM	Public	Hospital	Peripheral	Laboratory	No	Always	PPE not available	Negative	32-55	Internship	Clinical staff	Negative	Positive	Negative	Exposed	< 1	Negative	Positive
NSCOV19_NPHL_HP180	Female	HDM	Public	Hospital	Peripheral	Laboratory	No	Always	PPE not available	Negative	21-31	Internship	Clinical staff	Negative	Positive	Negative	Exposed	< 1	Negative	Positive
NSCOV19_NPHL_HP181	Male	HDM	Public	Hospital	Peripheral	Laboratory	No	Always	PPE not available	Negative	21-31	Internship	Clinical staff	Negative	Positive	Negative	Exposed	< 1	Negative	Positive
NSCOV19_NPHL_HP182	Male	HDM	Public	Hospital	Peripheral	Laboratory	No	Always	PPE not available	Negative	32-55	Internship	Clinical staff	Negative	Positive	Negative	Exposed	< 1	Negative	Positive
NSCOV19_NPHL_HP183	Male	HDS	Public	Hospital	Peripheral	Internal Medicine	No	Always	PPE not available	Negative	21-31	Internship	Clinical staff	Negative	Negative	Negative	Unexposed	< 1	Negative	Negative
NSCOV19_NPHL_HP184	Female	HDS	Public	Hospital	Peripheral	Internal Medicine	No	Always	PPE not available	Negative	21-31	Internship	Clinical staff	Negative	Negative	Negative	Unexposed	< 1	Negative	Negative
NSCOV19_NPHL_HP185	Female	HDS	Public	Hospital	Peripheral	Internal Medicine	No	Always	PPE not available	Negative	21-31	Internship	Clinical staff	Negative	Negative	Negative	Unexposed	< 1	Negative	Negative
NSCOV19_NPHL_HP186	Female	HDS	Public	Hospital	Peripheral	Internal Medicine	No	Always	PPE not available	Negative	21-31	Internship	Clinical staff	Negative	Negative	Negative	Unexposed	< 1	Negative	Negative
NSCOV19_NPHL_HP187	Female	HDS	Public	Hospital	Peripheral	Internal Medicine	No	Always	PPE not available	Negative	21-31	Internship	Clinical staff	Negative	Negative	Negative	Unexposed	< 1	Negative	Negative
NSCOV19_NPHL_HP188	Female	HDS	Public	Hospital	Peripheral	Internal Medicine	No	Always	PPE not available	Negative	21-31	Internship	Clinical staff	Negative	Negative	Negative	Unexposed	< 1	Negative	Negative
NSCOV19_NPHL_HP189	Female	HDS	Public	Hospital	Peripheral	Internal Medicine	No	Always	PPE not available	Negative	21-31	Internship	Clinical staff	Negative	Negative	Negative	Unexposed	< 1	Negative	Negative
NSCOV19_NPHL_HP190	Male	HDS	Public	Hospital	Peripheral	Internal Medicine	No	Always	PPE not available	Negative	21-31	Internship	Clinical staff	Negative	Negative	Negative	Unexposed	< 1	Negative	Negative
NSCOV19_NPHL_HP191	Female	HDS	Public	Hospital	Peripheral	Internal Medicine	No	Always	PPE not available	Negative	< 21	Internship	Clinical staff	Negative	Negative	Negative	Unexposed	< 1	Negative	Negative
NSCOV19_NPHL_HP192	Male	HDCV	Public	Hospital	Peripheral	Internal Medicine	No	Always	PPE not available	Negative	21-31	Internship	Clinical staff	Negative	Negative	Negative	Unexposed	< 1	Negative	Negative
NSCOV19_NPHL_HP193	Female	HDS	Public	Hospital	Peripheral	Internal Medicine	No	Always	PPE not available	Negative	21-31	Internship	Clinical staff	Negative	Positive	Negative	Exposed	< 1	Negative	Positive
NSCOV19_NPHL_HP194	Female	HDCV	Public	Hospital	Peripheral	Internal Medicine	No	Always	PPE not available	Negative	21-31	Medical doctor	Clinical staff	Negative	Positive	Negative	Exposed	1-10	Negative	Positive
NSCOV19_NPHL_HP195	Male	HDS	Public	Hospital	Peripheral	Pediatry	No	Always	PPE not available	Negative	21-31	Internship	Clinical staff	Negative	Negative	Negative	Unexposed	< 1	Negative	Negative
NSCOV19_NPHL_HP196	Female	HDS	Public	Hospital	Peripheral	Pediatry	No	Always	PPE not available	Negative	< 21	Internship	Clinical staff	Negative	Negative	Negative	Unexposed	< 1	Negative	Negative
NSCOV19_NPHL_HP197	Female	HDS	Public	Hospital	Peripheral	Pediatry	No	Always	PPE not available	Negative	21-31	Nurse	Clinical staff	Negative	Negative	Negative	Unexposed	< 1	Negative	Negative
NSCOV19_NPHL_HP198	Female	HDM	Public	Hospital	Peripheral	Pediatry	No	Always	PPE not available	Negative	21-31	Nurse	Clinical staff	Negative	Positive	Negative	Exposed	< 1	Negative	Positive
NSCOV19_NPHL_HP199	Female	HDM	Public	Hospital	Peripheral	Pediatry	No	Always	PPE not available	Negative	21-31	Nurse	Clinical staff	Negative	Positive	Negative	Exposed	< 1	Negative	Positive
NSCOV19_NPHL_HP200	Male	HDS	Public	Hospital	Peripheral	Pediatry	No	Always	PPE not available	Negative	21-31	Internship	Clinical staff	Positive	Positive	Negative	Exposed	< 1	Positive	Positive
NSCOV19_NPHL_HP201	Female	HDM	Public	Hospital	Peripheral	Pediatry	No	Always	PPE not available	Negative	21-31	Internship	Clinical staff	Positive	Positive	Negative	Exposed	< 1	Positive	Positive
NSCOV19_NPHL_HP202	Male	HDS	Public	Hospital	Peripheral	Surgery	No	Always	PPE not available	Negative	21-31	Internship	Clinical staff	Negative	Negative	Negative	Unexposed	< 1	Negative	Negative
NSCOV19_NPHL_HP203	Female	HDM	Public	Hospital	Peripheral	Gynecology-Maternity	No	Always	PPE not available	Negative	21-31	Internship	Clinical staff	Negative	Negative	Negative	Unexposed	< 1	Negative	Negative
NSCOV19_NPHL_HP204	Male	HDM	Public	Hospital	Peripheral	Gynecology-Maternity	No	Always	PPE not available	Negative	21-31	Internship	Clinical staff	Negative	Negative	Negative	Unexposed	< 1	Negative	Negative
NSCOV19_NPHL_HP205	Female	HDM	Public	Hospital	Peripheral	Gynecology-Maternity	No	Always	PPE not available	Negative	32-55	Internship	Clinical staff	Negative	Negative	Negative	Unexposed	< 1	Negative	Negative
NSCOV19_NPHL_HP206	Female	HDM	Public	Hospital	Peripheral	Gynecology-Maternity	No	Always	PPE not available	Negative	21-31	Nurse	Clinical staff	Negative	Negative	Negative	Unexposed	< 1	Negative	Negative
NSCOV19_NPHL_HP207	Female	HDM	Public	Hospital	Peripheral	Gynecology-Maternity	No	Always	PPE not available	Negative	32-55	Nurse	Clinical staff	Negative	Negative	Negative	Unexposed	< 1	Negative	Negative
NSCOV19_NPHL_HP208	Female	HDCV	Public	Hospital	Peripheral	Gynecology-Maternity	No	Always	PPE not available	Positive	21-31	Internship	Clinical staff	Negative	Negative	Positive	Unexposed	< 1	Positive	Positive
NSCOV19_NPHL_HP209	Male	HDM	Public	Hospital	Peripheral	Gynecology-Maternity	No	Always	PPE not available	Negative	21-31	Nurse	Clinical staff	Negative	Positive	Negative	Exposed	< 1	Negative	Positive
NSCOV19_NPHL_HP210	Female	HDM	Public	Hospital	Peripheral	Gynecology-Maternity	No	Always	PPE not available	Negative	21-31	Internship	Clinical staff	Positive	Negative	Negative	Exposed	< 1	Positive	Positive
NSCOV19_NPHL_HP211	Female	HDM	Public	Hospital	Peripheral	Gynecology-Maternity	No	Always	PPE not available	Negative	21-31	Nurse	Clinical staff	Positive	Negative	Negative	Exposed	< 1	Positive	Positive
NSCOV19_NPHL_HP212	Female	HDCV	Public	Hospital	Peripheral	Others	No	Always	PPE not available	Negative	21-31	Medical doctor	Clinical staff	Negative	Negative	Negative	Unexposed	< 1	Negative	Negative
NSCOV19_NPHL_HP213	Female	HDS	Public	Hospital	Peripheral	Emergency	No	Always	PPE not available	Negative	< 21	Internship	Clinical staff	Negative	Positive	Negative	Exposed	< 1	Negative	Positive
NSCOV19_NPHL_HP214	Female	HDS	Public	Hospital	Peripheral	Internal Medicine	No	Always	PPE not available	Negative	< 21	Internship	Clinical staff	Negative	Positive	Negative	Exposed	< 1	Negative	Positive
NSCOV19_NPHL_HP215	Female	HDS	Public	Hospital	Peripheral	Internal Medicine	No	Always	PPE not available	Negative	21-31	Internship	Clinical staff	Negative	Positive	Negative	Exposed	< 1	Negative	Positive
NSCOV19_NPHL_HP216	Female	HDS	Public	Hospital	Peripheral	Surgery	No	Always	PPE not available	Negative	21-31	Internship	Clinical staff	Negative	Positive	Negative	Exposed	< 1	Negative	Positive
NSCOV19_NPHL_HP217	Male	HDM	Public	Hospital	Peripheral	Emergency	No	Always	PPE not available	Negative	21-31	Nurse	Clinical staff	Negative	Negative	Negative	Unexposed	1-10	Negative	Negative
NSCOV19_NPHL_HP218	Female	HDS	Public	Hospital	Peripheral	Internal Medicine	No	Always	PPE not available	Negative	21-31	Internship	Clinical staff	Negative	Negative	Negative	Unexposed	1-10	Negative	Negative
NSCOV19_NPHL_HP219	Female	HDS	Public	Hospital	Peripheral	Internal Medicine	No	Always	PPE not available	Negative	21-31	Internship	Clinical staff	Negative	Positive	Negative	Exposed	1-10	Negative	Positive
NSCOV19_NPHL_HP220	Female	HDS	Public	Hospital	Peripheral	Internal Medicine	No	Always	PPE not available	Negative	21-31	Internship	Clinical staff	Positive	Positive	Negative	Exposed	1-10	Positive	Positive
NSCOV19_NPHL_HP221	Female	HDS	Public	Hospital	Peripheral	Emergency	Yes	Always	PPE not available	Negative	32-55	Medical doctor	Clinical staff	Positive	Negative	Negative	Exposed	1-10	Positive	Positive
NSCOV19_NPHL_HP222	Female	HDS	Public	Hospital	Peripheral	Surgery	No	Always	PPE not available	Negative	21-31	Internship	Clinical staff	Negative	Positive	Negative	Exposed	1-10	Negative	Positive
NSCOV19_NPHL_HP223	Female	HDCV	Public	Hospital	Peripheral	Internal Medicine	No	Always	PPE not available	Negative	32-55	Nurse	Clinical staff	Negative	Positive	Negative	Exposed	1-10	Negative	Positive
NSCOV19_NPHL_HP224	Male	HDS	Public	Hospital	Peripheral	Emergency	No	Always	PPE not available	Negative	21-31	Nurse	Clinical staff	Negative	Positive	Negative	Exposed	1-10	Negative	Positive
NSCOV19_NPHL_HP225	Female	HDCV	Public	Hospital	Peripheral	Others	No	Always	PPE not available	Positive	32-55	Medical doctor	Clinical staff	Negative	Negative	Positive	Unexposed	1-10	Positive	Positive
NSCOV19_NPHL_HP226	Female	HDS	Public	Hospital	Peripheral	Pediatry	No	Always	PPE not available	Negative	21-31	Nurse	Clinical staff	Negative	Positive	Negative	Exposed	1-10	Negative	Positive
NSCOV19_NPHL_HP227	Female	HDS	Public	Hospital	Peripheral	Surgery	No	Always	PPE not available	Negative	32-55	Nurse	Clinical staff	Negative	Positive	Negative	Exposed	1-10	Negative	Positive
NSCOV19_NPHL_HP228	Female	HDS	Public	Hospital	Peripheral	AIDS care unit	Yes	Always	PPE not available	Positive	32-55	Nurse	Clinical staff	Negative	Positive	Positive	Exposed	1-10	Positive	Positive
NSCOV19_NPHL_HP229	Female	HDS	Public	Hospital	Peripheral	Emergency	No	Always	PPE not available	Negative	21-31	Nurse	Clinical staff	Negative	Negative	Negative	Unexposed	1-10	Negative	Negative
NSCOV19_NPHL_HP230	Female	HDS	Public	Hospital	Peripheral	Emergency	No	Always	PPE not available	Negative	21-31	Nurse	Clinical staff	Positive	Negative	Negative	Exposed	1-10	Positive	Positive
NSCOV19_NPHL_HP231	Female	HDS	Public	Hospital	Peripheral	Internal Medicine	No	Always	PPE not available	Negative	21-31	Nurse	Clinical staff	Negative	Positive	Negative	Exposed	1-10	Negative	Positive
NSCOV19_NPHL_HP232	Female	HDS	Public	Hospital	Peripheral	Pediatry	No	Always	PPE not available	Negative	21-31	Nurse	Clinical staff	Negative	Positive	Negative	Exposed	1-10	Negative	Positive
NSCOV19_NPHL_HP233	Female	HDS	Public	Hospital	Peripheral	Surgery	No	Always	PPE not available	Negative	21-31	Nurse	Clinical staff	Negative	Positive	Negative	Exposed	1-10	Negative	Positive
NSCOV19_NPHL_HP234	Female	HDCV	Public	Hospital	Peripheral	Surgery	No	Always	PPE not available	Negative	32-55	Internship	Clinical staff	Positive	Positive	Negative	Exposed	1-10	Positive	Positive
NSCOV19_NPHL_HP235	Female	HDM	Public	Hospital	Peripheral	Gynecology-Maternity	No	Always	PPE not available	Negative	21-31	Nurse	Clinical staff	Negative	Positive	Negative	Exposed	1-10	Negative	Positive
NSCOV19_NPHL_HP236	Male	HDM	Public	Hospital	Peripheral	Internal Medicine	No	Always	PPE not available	Negative	21-31	Nurse	Clinical staff	Negative	Negative	Negative	Unexposed	1-10	Negative	Negative
NSCOV19_NPHL_HP237	Female	HDS	Public	Hospital	Peripheral	Internal Medicine	No	Always	PPE not available	Negative	21-31	Internship	Clinical staff	Negative	Positive	Negative	Exposed	1-10	Negative	Positive
NSCOV19_NPHL_HP238	Female	HDS	Public	Hospital	Peripheral	Emergency	Yes	Always	PPE not available	Negative	32-55	Nurse	Clinical staff	Negative	Negative	Negative	Unexposed	1-10	Negative	Negative
NSCOV19_NPHL_HP239	Female	HDS	Public	Hospital	Peripheral	Surgery	No	Always	PPE not available	Negative	21-31	Internship	Clinical staff	Negative	Negative	Negative	Unexposed	1-10	Negative	Negative
NSCOV19_NPHL_HP240	Male	HDS	Public	Hospital	Peripheral	AIDS care unit	No	Always	PPE not available	Negative	32-55	Lab personnel	Clinical staff	Negative	Negative	Negative	Unexposed	1-10	Negative	Negative
NSCOV19_NPHL_HP241	Female	HDS	Public	Hospital	Peripheral	Laboratory	No	Always	PPE not available	Positive	32-55	Lab personnel	Clinical staff	Negative	Negative	Positive	Unexposed	1-10	Positive	Positive
NSCOV19_NPHL_HP242	Female	HDS	Public	Hospital	Peripheral	Internal Medicine	No	Always	PPE not available	Positive	32-55	Nurse	Clinical staff	Negative	Positive	Positive	Exposed	1-10	Positive	Positive
NSCOV19_NPHL_HP243	Male	HDCV	Public	Hospital	Peripheral	Others	No	Always	PPE not available	Negative	32-55	Medical doctor	Clinical staff	Negative	Negative	Negative	Unexposed	11-20	Negative	Negative
NSCOV19_NPHL_HP244	Female	HDS	Public	Hospital	Peripheral	Surgery	Yes	Always	PPE not available	Positive	32-55	Nurse	Clinical staff	Negative	Negative	Positive	Unexposed	11-20	Positive	Positive
NSCOV19_NPHL_HP245	Female	HDS	Public	Hospital	Peripheral	AIDS care unit	Yes	Always	PPE not available	Negative	32-55	Lab personnel	Clinical staff	Positive	Positive	Negative	Exposed	11-20	Positive	Positive
NSCOV19_NPHL_HP246	Female	HDS	Public	Hospital	Peripheral	Laboratory	No	Always	PPE not available	Negative	32-55	Lab personnel	Clinical staff	Negative	Negative	Negative	Unexposed	1-10	Negative	Negative
NSCOV19_NPHL_HP247	Female	HDS	Public	Hospital	Peripheral	Internal Medicine	No	Always	PPE not available	Negative	21-31	Nurse	Clinical staff	Negative	Negative	Negative	Unexposed	1-10	Negative	Negative
NSCOV19_NPHL_HP248	Female	HDS	Public	Hospital	Peripheral	Pediatry	No	Always	PPE not available	Negative	21-31	Nurse	Clinical staff	Negative	Negative	Negative	Unexposed	1-10	Negative	Negative
NSCOV19_NPHL_HP249	Female	HDS	Public	Hospital	Peripheral	Pediatry	No	Always	PPE not available	Negative	21-31	Nurse	Clinical staff	Positive	Negative	Negative	Exposed	1-10	Positive	Positive
NSCOV19_NPHL_HP250	Female	HDS	Public	Hospital	Peripheral	Surgery	No	Always	PPE not available	Negative	32-55	Nurse	Clinical staff	Negative	Negative	Negative	Unexposed	1-10	Negative	Negative
NSCOV19_NPHL_HP251	Male	HDS	Public	Hospital	Peripheral	AIDS care unit	No	Always	PPE not available	Negative	21-31	Nurse	Clinical staff	Positive	Negative	Negative	Exposed	1-10	Positive	Positive
NSCOV19_NPHL_HP252	Female	HDS	Public	Hospital	Peripheral	Gynecology-Maternity	No	Always	PPE not available	Negative	21-31	Nurse	Clinical staff	Negative	Negative	Negative	Unexposed	1-10	Negative	Negative
NSCOV19_NPHL_HP253	Female	HDM	Public	Hospital	Peripheral	Emergency	No	Always	PPE not available	Negative	32-55	Nurse	Clinical staff	Negative	Negative	Negative	Unexposed	1-10	Negative	Negative
NSCOV19_NPHL_HP254	Female	HDS	Public	Hospital	Peripheral	Surgery	No	Always	PPE not available	Negative	21-31	Nurse	Clinical staff	Negative	Positive	Negative	Exposed	1-10	Negative	Positive
NSCOV19_NPHL_HP255	Female	HDM	Public	Hospital	Peripheral	Others	No	Always	PPE not available	Negative	21-31	Nurse	Clinical staff	Negative	Positive	Negative	Exposed	1-10	Negative	Positive
NSCOV19_NPHL_HP256	Female	HDS	Public	Hospital	Peripheral	Internal Medicine	Yes	Always	PPE not available	Negative	32-55	Nurse	Clinical staff	Negative	Negative	Negative	Unexposed	1-10	Negative	Negative
NSCOV19_NPHL_HP257	Female	HDS	Public	Hospital	Peripheral	Others	No	Always	PPE not available	Negative	32-55	Nurse	Clinical staff	Negative	Positive	Negative	Exposed	1-10	Negative	Positive
NSCOV19_NPHL_HP258	Female	HDCV	Public	Hospital	Peripheral	Internal Medicine	No	Always	PPE not available	Negative	21-31	Nurse	Clinical staff	Negative	Negative	Negative	Unexposed	1-10	Negative	Negative
NSCOV19_NPHL_HP259	Male	HDCV	Public	Hospital	Peripheral	Hygiene	No	Always	PPE not available	Negative	21-31	NCS	Non Clinical staff	Negative	Negative	Negative	Unexposed	1-10	Negative	Negative
NSCOV19_NPHL_HP260	Female	HDCV	Public	Hospital	Peripheral	Gynecology-Maternity	Yes	Always	PPE not available	Negative	21-31	Nurse	Clinical staff	Negative	Negative	Negative	Unexposed	1-10	Negative	Negative
NSCOV19_NPHL_HP261	Male	HDS	Public	Hospital	Peripheral	Emergency	No	Always	PPE not available	Negative	32-55	Nurse	Clinical staff	Negative	Negative	Negative	Unexposed	1-10	Negative	Negative
NSCOV19_NPHL_HP262	Female	HDM	Public	Hospital	Peripheral	Internal Medicine	No	Always	PPE not available	Negative	32-55	Nurse	Clinical staff	Negative	Positive	Negative	Exposed	1-10	Negative	Positive
NSCOV19_NPHL_HP263	Female	HDS	Public	Hospital	Peripheral	Surgery	No	Always	PPE not available	Negative	32-55	Nurse	Clinical staff	Negative	Positive	Negative	Exposed	1-10	Negative	Positive
NSCOV19_NPHL_HP264	Female	HDS	Public	Hospital	Peripheral	Gynecology-Maternity	No	Always	PPE not available	Negative	32-55	Nurse	Clinical staff	Negative	Negative	Negative	Unexposed	1-10	Negative	Negative
NSCOV19_NPHL_HP265	Female	HDS	Public	Hospital	Peripheral	Pediatry	Yes	Always	PPE not available	Negative	32-55	Nurse	Clinical staff	Negative	Negative	Negative	Unexposed	1-10	Negative	Negative
NSCOV19_NPHL_HP266	Female	HDS	Public	Hospital	Peripheral	Pediatry	Yes	Always	PPE not available	Negative	32-55	Nurse	Clinical staff	Negative	Positive	Negative	Exposed	1-10	Negative	Positive
NSCOV19_NPHL_HP267	Female	HDS	Public	Hospital	Peripheral	AIDS care unit	Yes	Always	PPE not available	Negative	32-55	Lab personnel	Clinical staff	Negative	Negative	Negative	Unexposed	1-10	Negative	Negative
NSCOV19_NPHL_HP268	Female	HDS	Public	Hospital	Peripheral	Surgery	Yes	Always	PPE not available	Negative	32-55	Nurse	Clinical staff	Negative	Negative	Negative	Unexposed	11-20	Negative	Negative
NSCOV19_NPHL_HP269	Female	HDS	Public	Hospital	Peripheral	Emergency	No	Always	PPE not available	Negative	32-55	Nurse	Clinical staff	Negative	Negative	Negative	Unexposed	1-10	Negative	Negative
NSCOV19_NPHL_HP270	Female	HDM	Public	Hospital	Peripheral	Internal Medicine	No	Always	PPE not available	Negative	32-55	Nurse	Clinical staff	Negative	Negative	Negative	Unexposed	1-10	Negative	Negative
NSCOV19_NPHL_HP271	Female	HDCV	Public	Hospital	Peripheral	Internal Medicine	No	Always	PPE not available	Negative	32-55	Nurse	Clinical staff	Negative	Negative	Negative	Unexposed	1-10	Negative	Negative
NSCOV19_NPHL_HP272	Female	HDS	Public	Hospital	Peripheral	Internal Medicine	No	Always	PPE not available	Negative	21-31	Nurse	Clinical staff	Negative	Negative	Negative	Unexposed	1-10	Negative	Negative
NSCOV19_NPHL_HP273	Male	HDS	Public	Hospital	Peripheral	Internal Medicine	No	Always	PPE not available	Negative	32-55	Nurse	Clinical staff	Negative	Positive	Negative	Exposed	1-10	Negative	Positive
NSCOV19_NPHL_HP274	Female	HDCV	Public	Hospital	Peripheral	Internal Medicine	No	Always	PPE not available	Positive	21-31	Medical doctor	Clinical staff	Positive	Negative	Positive	Exposed	1-10	Positive	Positive
NSCOV19_NPHL_HP275	Female	HDS	Public	Hospital	Peripheral	Gynecology-Maternity	No	Always	PPE not available	Negative	21-31	Nurse	Clinical staff	Negative	Negative	Negative	Unexposed	1-10	Negative	Negative
NSCOV19_NPHL_HP276	Female	HDCV	Public	Hospital	Peripheral	AIDS care unit	No	Always	PPE not available	Negative	32-55	APS	Non Clinical staff	Positive	Positive	Negative	Exposed	1-10	Positive	Positive
NSCOV19_NPHL_HP277	Female	HDM	Public	Hospital	Peripheral	AIDS care unit	No	Always	PPE not available	Negative	32-55	Nurse	Clinical staff	Negative	Positive	Negative	Exposed	1-10	Negative	Positive
NSCOV19_NPHL_HP278	Female	HDS	Public	Hospital	Peripheral	Laboratory	No	Always	PPE not available	Negative	32-55	Lab personnel	Clinical staff	Negative	Negative	Negative	Unexposed	1-10	Negative	Negative
NSCOV19_NPHL_HP279	Female	HDS	Public	Hospital	Peripheral	Laboratory	No	Always	PPE not available	Negative	32-55	Lab personnel	Clinical staff	Positive	Negative	Negative	Exposed	1-10	Positive	Positive
NSCOV19_NPHL_HP280	Female	HDS	Public	Hospital	Peripheral	Laboratory	No	Always	PPE not available	Negative	32-55	Lab personnel	Clinical staff	Positive	Positive	Negative	Exposed	1-10	Positive	Positive
NSCOV19_NPHL_HP281	Male	HDS	Public	Hospital	Peripheral	Laboratory	No	Always	PPE not available	Negative	21-31	Lab personnel	Clinical staff	Negative	Positive	Negative	Exposed	1-10	Negative	Positive
NSCOV19_NPHL_HP282	Male	HDS	Public	Hospital	Peripheral	Internal Medicine	No	Always	PPE not available	Negative	32-55	Nurse	Clinical staff	Positive	Positive	Negative	Exposed	1-10	Positive	Positive
NSCOV19_NPHL_HP283	Female	HDS	Public	Hospital	Peripheral	Gynecology-Maternity	No	Always	PPE not available	Negative	32-55	Nurse	Clinical staff	Negative	Negative	Negative	Unexposed	1-10	Negative	Negative
NSCOV19_NPHL_HP284	Female	HDCV	Public	Hospital	Peripheral	Internal Medicine	Yes	Always	PPE not available	Negative	32-55	Nurse	Clinical staff	Negative	Positive	Negative	Exposed	1-10	Negative	Positive
NSCOV19_NPHL_HP285	Male	HDCV	Public	Hospital	Peripheral	Internal Medicine	No	Always	PPE not available	Negative	32-55	Nurse	Clinical staff	Negative	Negative	Negative	Unexposed	1-10	Negative	Negative
NSCOV19_NPHL_HP286	Female	HDS	Public	Hospital	Peripheral	Laboratory	No	Always	PPE not available	Negative	32-55	Lab personnel	Clinical staff	Positive	Negative	Negative	Exposed	1-10	Positive	Positive
NSCOV19_NPHL_HP287	Female	HDS	Public	Hospital	Peripheral	Internal Medicine	No	Always	PPE not available	Negative	32-55	Nurse	Clinical staff	Negative	Positive	Negative	Exposed	11-20	Negative	Positive
NSCOV19_NPHL_HP288	Female	HDM	Public	Hospital	Peripheral	Gynecology-Maternity	No	Always	PPE not available	Negative	32-55	Nurse	Clinical staff	Negative	Negative	Negative	Unexposed	11-20	Negative	Negative
NSCOV19_NPHL_HP289	Female	HDS	Public	Hospital	Peripheral	Pediatry	No	Always	PPE not available	Negative	32-55	Nurse	Clinical staff	Negative	Negative	Negative	Unexposed	1-10	Negative	Negative
NSCOV19_NPHL_HP290	Female	HDM	Public	Hospital	Peripheral	Pediatry	No	Always	PPE not available	Negative	32-55	Nurse	Clinical staff	Negative	Positive	Negative	Exposed	1-10	Negative	Positive
NSCOV19_NPHL_HP291	Female	HDCV	Public	Hospital	Peripheral	Others	No	Always	PPE not available	Negative	32-55	Nurse	Clinical staff	Negative	Negative	Negative	Unexposed	1-10	Negative	Negative
NSCOV19_NPHL_HP292	Female	HDS	Public	Hospital	Peripheral	Others	No	Always	PPE not available	Negative	32-55	Nurse	Clinical staff	Negative	Positive	Negative	Exposed	1-10	Negative	Positive
NSCOV19_NPHL_HP293	Female	HDS	Public	Hospital	Peripheral	AIDS care unit	Yes	Always	PPE not available	Negative	32-55	Lab personnel	Clinical staff	Positive	Negative	Negative	Exposed	1-10	Positive	Positive
NSCOV19_NPHL_HP294	Male	HDS	Public	Hospital	Peripheral	Internal Medicine	No	Always	PPE not available	Negative	32-55	Nurse	Clinical staff	Negative	Negative	Negative	Unexposed	11-20	Negative	Negative
NSCOV19_NPHL_HP295	Female	HDS	Public	Hospital	Peripheral	Internal Medicine	No	Always	PPE not available	Negative	32-55	Nurse	Clinical staff	Negative	Positive	Negative	Exposed	11-20	Negative	Positive
NSCOV19_NPHL_HP296	Female	HDS	Public	Hospital	Peripheral	AIDS care unit	No	Always	PPE not available	Negative	< 21	Lab personnel	Clinical staff	Negative	Negative	Negative	Unexposed	11-20	Negative	Negative
NSCOV19_NPHL_HP297	Male	HDS	Public	Hospital	Peripheral	Laboratory	No	Always	PPE not available	Negative	32-55	Lab personnel	Clinical staff	Positive	Negative	Negative	Exposed	11-20	Positive	Positive
NSCOV19_NPHL_HP298	Female	HDS	Public	Hospital	Peripheral	Pediatry	No	Always	PPE not available	Negative	32-55	Nurse	Clinical staff	Positive	Positive	Negative	Exposed	1-10	Positive	Positive
NSCOV19_NPHL_HP299	Female	HDCV	Public	Hospital	Peripheral	Hygiene	No	Always	PPE not available	Positive	32-55	Wash	Non Clinical staff	Negative	Negative	Positive	Unexposed	1-10	Positive	Positive
NSCOV19_NPHL_HP300	Female	HDCV	Public	Hospital	Peripheral	Administration	No	Always	PPE not available	Negative	32-55	NCS	Non Clinical staff	Negative	Negative	Negative	Unexposed	1-10	Negative	Negative
NSCOV19_NPHL_HP301	Female	HDM	Public	Hospital	Peripheral	Gynecology-Maternity	No	Always	PPE not available	Positive	56 +	Nurse	Clinical staff	Negative	Positive	Positive	Exposed	11-20	Positive	Positive
NSCOV19_NPHL_HP302	Female	HDS	Public	Hospital	Peripheral	Administration	No	Always	PPE not available	Negative	32-55	Lab personnel	Clinical staff	Negative	Positive	Negative	Exposed	1-10	Negative	Positive
NSCOV19_NPHL_HP303	Male	HDM	Public	Hospital	Peripheral	Internal Medicine	No	Always	PPE not available	Negative	32-55	Nurse	Clinical staff	Negative	Negative	Negative	Unexposed	11-20	Negative	Negative
NSCOV19_NPHL_HP304	Female	HDS	Public	Hospital	Peripheral	Gynecology-Maternity	No	Always	PPE not available	Negative	32-55	Nurse	Clinical staff	Negative	Positive	Negative	Exposed	11-20	Negative	Positive
NSCOV19_NPHL_HP305	Male	HDM	Public	Hospital	Peripheral	Others	No	Always	PPE not available	Negative	56 +	Nurse	Clinical staff	Negative	Negative	Negative	Unexposed	11-20	Negative	Negative
NSCOV19_NPHL_HP306	Female	HDS	Public	Hospital	Peripheral	Laboratory	No	Always	PPE not available	Negative	32-55	Lab personnel	Clinical staff	Negative	Negative	Negative	Unexposed	1-10	Negative	Negative
NSCOV19_NPHL_HP307	Female	HDM	Public	Hospital	Peripheral	Gynecology-Maternity	No	Always	PPE not available	Negative	32-55	Nurse	Clinical staff	Negative	Negative	Negative	Unexposed	11-20	Negative	Negative
NSCOV19_NPHL_HP308	Female	HDCV	Public	Hospital	Peripheral	Internal Medicine	No	Always	PPE not available	Negative	32-55	Nurse	Clinical staff	Negative	Negative	Negative	Unexposed	11-20	Negative	Negative
NSCOV19_NPHL_HP309	Male	CEDBCAM	Private	Laboratory	Central	Laboratory	No	Sometimes	PPE available	Positive	32-55	NCS	Non Clinical staff	Negative	Positive	Positive	Exposed	1-10	Positive	Positive
NSCOV19_NPHL_HP310	Female	CEDBCAM	Private	Laboratory	Central	Laboratory	No	Sometimes	PPE available	Positive	21-31	NCS	Non Clinical staff	Negative	Positive	Positive	Exposed	1-10	Positive	Positive
NSCOV19_NPHL_HP311	Female	CEDBCAM	Private	Laboratory	Central	Laboratory	Yes	Sometimes	PPE available	Negative	21-31	Lab personnel	Clinical staff	Negative	Negative	Negative	Unexposed	1-10	Negative	Negative
NSCOV19_NPHL_HP312	Male	CEDBCAM	Private	Laboratory	Central	Laboratory	Yes	Sometimes	PPE available	Negative	32-55	Lab personnel	Clinical staff	Negative	Negative	Negative	Unexposed	11-20	Negative	Negative
NSCOV19_NPHL_HP313	Female	CEDBCAM	Private	Laboratory	Central	Laboratory	No	Sometimes	PPE available	Negative	32-55	Lab personnel	Clinical staff	Negative	Negative	Negative	Unexposed	1-10	Negative	Negative
NSCOV19_NPHL_HP314	Male	CEDBCAM	Private	Laboratory	Central	Laboratory	No	Sometimes	PPE available	Negative	21-31	Lab personnel	Clinical staff	Negative	Negative	Negative	Unexposed	1-10	Negative	Negative
NSCOV19_NPHL_HP315	Female	CEDBCAM	Private	Laboratory	Central	Laboratory	No	Sometimes	PPE available	Negative	21-31	Lab personnel	Clinical staff	Negative	Negative	Negative	Unexposed	1-10	Negative	Negative
NSCOV19_NPHL_HP316	Female	CEDBCAM	Private	Laboratory	Central	Laboratory	No	Sometimes	PPE available	Negative	32-55	Lab personnel	Clinical staff	Negative	Negative	Negative	Unexposed	1-10	Negative	Negative
NSCOV19_NPHL_HP317	Male	CEDBCAM	Private	Laboratory	Central	Laboratory	No	Sometimes	PPE available	Negative	21-31	Lab personnel	Clinical staff	Negative	Positive	Negative	Exposed	1-10	Negative	Positive
NSCOV19_NPHL_HP318	Male	CREMER	Private	Laboratory	Central	Laboratory	No	Sometimes	PPE available	Positive	32-55	NCS	Non Clinical staff	Negative	Positive	Positive	Exposed	1-10	Positive	Positive
NSCOV19_NPHL_HP319	Male	CREMER	Private	Laboratory	Central	Laboratory	No	Sometimes	PPE available	Negative	56 +	Medical doctor	Clinical staff	Negative	Negative	Negative	Unexposed	21 +	Negative	Negative
NSCOV19_NPHL_HP320	Female	HDD	Private	Hospital	Peripheral	Administration	Yes	Always	PPE available	Negative	56 +	NCS	Non Clinical staff	Negative	Negative	Negative	Unexposed	21 +	Negative	Negative
NSCOV19_NPHL_HP321	Male	HDCV	Public	Hospital	Peripheral	Laboratory	No	Sometimes	PPE available	Negative	21-31	Internship	Clinical staff	Negative	Negative	Negative	Unexposed	< 1	Negative	Negative
NSCOV19_NPHL_HP322	Male	HDCV	Public	Hospital	Peripheral	Laboratory	No	Sometimes	PPE available	Negative	21-31	Internship	Clinical staff	Negative	Negative	Negative	Unexposed	< 1	Negative	Negative
NSCOV19_NPHL_HP323	Female	HDCV	Public	Hospital	Peripheral	Laboratory	No	Sometimes	PPE available	Negative	32-55	Lab personnel	Clinical staff	Negative	Positive	Negative	Exposed	1-10	Negative	Positive
NSCOV19_NPHL_HP324	Female	HDCV	Public	Hospital	Peripheral	Pediatry	No	Sometimes	PPE available	Negative	21-31	Medical doctor	Clinical staff	Negative	Negative	Negative	Unexposed	1-10	Negative	Negative
NSCOV19_NPHL_HP325	Female	HDCV	Public	Hospital	Peripheral	AIDS care unit	No	Sometimes	PPE available	Negative	21-31	Nurse	Clinical staff	Negative	Negative	Negative	Unexposed	< 1	Negative	Negative
NSCOV19_NPHL_HP326	Female	HDCV	Public	Hospital	Peripheral	Emergency	No	Sometimes	PPE available	Negative	32-55	Medical doctor	Clinical staff	Negative	Negative	Negative	Unexposed	1-10	Negative	Negative
NSCOV19_NPHL_HP327	Female	HDCV	Public	Hospital	Peripheral	AIDS care unit	No	Sometimes	PPE available	Negative	21-31	Medical doctor	Clinical staff	Negative	Negative	Negative	Unexposed	1-10	Negative	Negative
NSCOV19_NPHL_HP328	Female	HDCV	Public	Hospital	Peripheral	Emergency	No	Sometimes	PPE available	Negative	21-31	Medical doctor	Clinical staff	Negative	Negative	Negative	Unexposed	1-10	Negative	Negative
NSCOV19_NPHL_HP329	Female	HDCV	Public	Hospital	Peripheral	AIDS care unit	No	Sometimes	PPE available	Negative	21-31	NCS	Non Clinical staff	Negative	Negative	Negative	Unexposed	1-10	Negative	Negative
NSCOV19_NPHL_HP330	Male	HDCV	Public	Hospital	Peripheral	Administration	Yes	Sometimes	PPE available	Negative	32-55	Medical doctor	Clinical staff	Negative	Negative	Negative	Unexposed	11-20	Negative	Negative
NSCOV19_NPHL_HP331	Male	HDCV	Public	Hospital	Peripheral	AIDS care unit	No	Sometimes	PPE available	Negative	21-31	APS	Non Clinical staff	Negative	Negative	Negative	Unexposed	1-10	Negative	Negative
NSCOV19_NPHL_HP332	Female	HDCV	Public	Hospital	Peripheral	AIDS care unit	Yes	Sometimes	PPE available	Negative	21-31	Nurse	Clinical staff	Negative	Negative	Negative	Unexposed	1-10	Negative	Negative
NSCOV19_NPHL_HP333	Female	HDCV	Public	Hospital	Peripheral	Laboratory	No	Sometimes	PPE available	Negative	32-55	Lab personnel	Clinical staff	Negative	Negative	Negative	Unexposed	11-20	Negative	Negative
NSCOV19_NPHL_HP334	Female	HDCV	Public	Hospital	Peripheral	AIDS care unit	Yes	Sometimes	PPE available	Negative	21-31	Nurse	Clinical staff	Negative	Negative	Negative	Unexposed	1-10	Negative	Negative
NSCOV19_NPHL_HP335	Male	HDCV	Public	Hospital	Peripheral	AIDS care unit	Yes	Sometimes	PPE available	Negative	32-55	APS	Non Clinical staff	Negative	Negative	Negative	Unexposed	1-10	Negative	Negative
NSCOV19_NPHL_HP336	Female	HDCV	Public	Hospital	Peripheral	AIDS care unit	Yes	Sometimes	PPE available	Negative	32-55	APS	Non Clinical staff	Negative	Negative	Negative	Unexposed	1-10	Negative	Negative
NSCOV19_NPHL_HP337	Female	HDCV	Public	Hospital	Peripheral	AIDS care unit	Yes	Sometimes	PPE available	Positive	32-55	Nurse	Clinical staff	Negative	Negative	Positive	Unexposed	1-10	Positive	Positive
NSCOV19_NPHL_HP338	Female	HDCV	Public	Hospital	Peripheral	Laboratory	No	Sometimes	PPE available	Negative	32-55	Lab personnel	Clinical staff	Negative	Negative	Negative	Unexposed	1-10	Negative	Negative
NSCOV19_NPHL_HP339	Female	HDCV	Public	Hospital	Peripheral	Laboratory	Yes	Sometimes	PPE available	Negative	32-55	Lab personnel	Clinical staff	Negative	Positive	Negative	Exposed	1-10	Negative	Positive
NSCOV19_NPHL_HP340	Female	HDCV	Public	Hospital	Peripheral	AIDS care unit	Yes	Sometimes	PPE available	Negative	32-55	APS	Non Clinical staff	Negative	Negative	Negative	Unexposed	1-10	Negative	Negative
NSCOV19_NPHL_HP341	Female	HDCV	Public	Hospital	Peripheral	AIDS care unit	Yes	Sometimes	PPE available	Negative	32-55	Medical doctor	Clinical staff	Negative	Negative	Negative	Unexposed	1-10	Negative	Negative
NSCOV19_NPHL_HP342	Female	HDCV	Public	Hospital	Peripheral	Laboratory	Yes	Sometimes	PPE available	Negative	32-55	Lab personnel	Clinical staff	Negative	Positive	Negative	Exposed	1-10	Negative	Positive
NSCOV19_NPHL_HP343	Female	HDCV	Public	Hospital	Peripheral	Cardio-diabetology	Yes	Sometimes	PPE available	Negative	32-55	Lab personnel	Clinical staff	Negative	Positive	Negative	Exposed	11-20	Negative	Positive
NSCOV19_NPHL_HP344	Male	HDCV	Public	Hospital	Peripheral	Emergency	No	Sometimes	PPE available	Negative	32-55	NCS	Non Clinical staff	Positive	Positive	Negative	Exposed	1-10	Positive	Positive
NSCOV19_NPHL_HP345	Female	HDCV	Public	Hospital	Peripheral	AIDS care unit	Yes	Sometimes	PPE available	Negative	32-55	APS	Non Clinical staff	Negative	Negative	Negative	Unexposed	1-10	Negative	Negative
NSCOV19_NPHL_HP346	Female	HDCV	Public	Hospital	Peripheral	AIDS care unit	Yes	Sometimes	PPE available	Negative	32-55	APS	Non Clinical staff	Negative	Negative	Negative	Unexposed	1-10	Negative	Negative
NSCOV19_NPHL_HP347	Female	HDCV	Public	Hospital	Peripheral	AIDS care unit	Yes	Sometimes	PPE available	Negative	32-55	Nurse	Clinical staff	Positive	Positive	Negative	Exposed	1-10	Positive	Positive
NSCOV19_NPHL_HP348	Female	HDCV	Public	Hospital	Peripheral	Laboratory	Yes	Sometimes	PPE available	Negative	32-55	Lab personnel	Clinical staff	Negative	Positive	Negative	Exposed	11-20	Negative	Positive
NSCOV19_NPHL_HP349	Female	HDCV	Public	Hospital	Peripheral	Surgery	No	Always	PPE available	Negative	21-31	Internship	Clinical staff	Positive	Negative	Negative	Exposed	< 1	Positive	Positive
NSCOV19_NPHL_HP350	Female	HDCV	Public	Hospital	Peripheral	Administration	No	Always	PPE available	Negative	21-31	NCS	Non Clinical staff	Negative	Positive	Negative	Exposed	< 1	Negative	Positive
NSCOV19_NPHL_HP351	Female	LNSP	Public	Laboratory	Central	Laboratory	Yes	Always	PPE available	Negative	32-55	Lab personnel	Clinical staff	Negative	Negative	Negative	Unexposed	< 1	Negative	Negative
NSCOV19_NPHL_HP352	Male	LNSP	Public	Laboratory	Central	Laboratory	Yes	Always	PPE available	Negative	21-31	NCS	Non Clinical staff	Negative	Positive	Negative	Exposed	< 1	Negative	Positive
NSCOV19_NPHL_HP353	Male	HDS	Public	Hospital	Peripheral	Administration	No	Always	PPE available	Positive	32-55	Medical doctor	Clinical staff	Negative	Negative	Positive	Unexposed	1-10	Positive	Positive
NSCOV19_NPHL_HP354	Female	LNSP	Public	Laboratory	Central	Laboratory	Yes	Always	PPE available	Negative	21-31	Lab personnel	Clinical staff	Negative	Negative	Negative	Unexposed	1-10	Negative	Negative
NSCOV19_NPHL_HP355	Male	HDS	Public	Hospital	Peripheral	Pharmacy	No	Always	PPE available	Negative	21-31	Medical doctor	Clinical staff	Negative	Negative	Negative	Unexposed	1-10	Negative	Negative
NSCOV19_NPHL_HP356	Female	HDS	Public	Hospital	Peripheral	Pharmacy	No	Always	PPE available	Negative	32-55	Medical doctor	Clinical staff	Negative	Positive	Negative	Exposed	1-10	Negative	Positive
NSCOV19_NPHL_HP357	Female	HDCV	Public	Hospital	Peripheral	Pharmacy	Yes	Always	PPE available	Negative	32-55	Medical doctor	Clinical staff	Negative	Negative	Negative	Unexposed	1-10	Negative	Negative
NSCOV19_NPHL_HP358	Female	HDCV	Public	Hospital	Peripheral	Pharmacy	Yes	Always	PPE available	Positive	32-55	Medical doctor	Clinical staff	Positive	Positive	Positive	Exposed	1-10	Positive	Positive
NSCOV19_NPHL_HP359	Male	LNSP	Public	Laboratory	Central	Laboratory	Yes	Always	PPE available	Negative	32-55	Lab personnel	Clinical staff	Negative	Negative	Negative	Unexposed	11-20	Negative	Negative
NSCOV19_NPHL_HP360	Male	LNSP	Public	Laboratory	Central	Laboratory	Yes	Always	PPE available	Negative	32-55	NCS	Non Clinical staff	Negative	Negative	Negative	Unexposed	11-20	Negative	Negative
NSCOV19_NPHL_HP361	Male	LNSP	Public	Laboratory	Central	Laboratory	Yes	Always	PPE available	Negative	56 +	Lab personnel	Clinical staff	Negative	Negative	Negative	Unexposed	11-20	Negative	Negative
NSCOV19_NPHL_HP362	Male	HDCV	Public	Hospital	Peripheral	Laboratory	No	Always	PPE available	Negative	32-55	Lab personnel	Clinical staff	Negative	Negative	Negative	Unexposed	1-10	Negative	Negative
NSCOV19_NPHL_HP363	Female	HDCV	Public	Hospital	Peripheral	Surgery	Yes	Always	PPE available	Negative	32-55	Nurse	Clinical staff	Negative	Negative	Negative	Unexposed	1-10	Negative	Negative
NSCOV19_NPHL_HP364	Female	HDCV	Public	Hospital	Peripheral	Cardio-diabetology	No	Always	PPE available	Negative	32-55	Nurse	Clinical staff	Negative	Negative	Negative	Unexposed	1-10	Negative	Negative
NSCOV19_NPHL_HP365	Male	HDCV	Public	Hospital	Peripheral	Surgery	No	Always	PPE available	Negative	32-55	NCS	Non Clinical staff	Negative	Positive	Negative	Exposed	11-20	Negative	Positive
NSCOV19_NPHL_HP366	Female	HDCV	Public	Hospital	Peripheral	Pharmacy	No	Always	PPE available	Negative	32-55	Nurse	Clinical staff	Positive	Positive	Negative	Exposed	11-20	Positive	Positive
NSCOV19_NPHL_HP367	Female	CIRCB	Private	Laboratory	Central	Administration	No	Sometimes	PPE available	Negative	32-55	NCS	Non Clinical staff	Negative	Negative	Negative	Unexposed	< 1	Negative	Negative
NSCOV19_NPHL_HP368	Female	CIRCB	Private	Laboratory	Central	Administration	No	Sometimes	PPE available	Positive	32-55	NCS	Non Clinical staff	Negative	Positive	Positive	Exposed	< 1	Positive	Positive
NSCOV19_NPHL_HP369	Female	CIRCB	Private	Laboratory	Central	Laboratory	Yes	Sometimes	PPE available	Negative	32-55	Nurse	Clinical staff	Negative	Negative	Negative	Unexposed	1-10	Negative	Negative
NSCOV19_NPHL_HP370	Female	CIRCB	Private	Laboratory	Central	Laboratory	Yes	Sometimes	PPE available	Negative	32-55	Nurse	Clinical staff	Negative	Negative	Negative	Unexposed	1-10	Negative	Negative
NSCOV19_NPHL_HP371	Male	CIRCB	Private	Laboratory	Central	Administration	No	Always	PPE available	Negative	32-55	NCS	Non Clinical staff	Positive	Negative	Negative	Exposed	1-10	Positive	Positive
NSCOV19_NPHL_HP372	Female	CIRCB	Private	Laboratory	Central	Laboratory	Yes	Always	PPE available	Negative	32-55	Lab personnel	Clinical staff	Negative	Positive	Negative	Exposed	1-10	Negative	Positive
NSCOV19_NPHL_HP373	Male	CIRCB	Private	Laboratory	Central	Laboratory	Yes	Always	PPE available	Negative	21-31	Lab personnel	Clinical staff	Negative	Negative	Negative	Unexposed	1-10	Negative	Negative
NSCOV19_NPHL_HP374	Female	CIRCB	Private	Laboratory	Central	Pediatry	Yes	Always	PPE available	Negative	32-55	Medical doctor	Clinical staff	Negative	Positive	Negative	Exposed	11-20	Negative	Positive
NSCOV19_NPHL_HP375	Male	CIRCB	Private	Laboratory	Central	Laboratory	Yes	Always	PPE available	Negative	32-55	Lab personnel	Clinical staff	Positive	Negative	Negative	Exposed	11-20	Positive	Positive
NSCOV19_NPHL_HP376	Male	CREMER	Private	Laboratory	Central	Laboratory	No	Sometimes	PPE available	Negative	21-31	Lab personnel	Clinical staff	Negative	Positive	Negative	Exposed	1-10	Negative	Positive
NSCOV19_NPHL_HP377	Female	CREMER	Private	Laboratory	Central	Laboratory	No	Always	PPE available	Negative	32-55	Lab personnel	Clinical staff	Negative	Positive	Negative	Exposed	1-10	Negative	Positive
NSCOV19_NPHL_HP378	Female	HDD	Private	Hospital	Peripheral	Pharmacy	Yes	Always	PPE available	Negative	32-55	Nurse	Clinical staff	Negative	Negative	Negative	Unexposed	11-20	Negative	Negative
NSCOV19_NPHL_HP379	Female	HDCV	Public	Hospital	Peripheral	Emergency	No	Sometimes	PPE available	Negative	32-55	Nurse	Clinical staff	Negative	Negative	Negative	Unexposed	1-10	Negative	Negative
NSCOV19_NPHL_HP380	Female	HDCV	Public	Hospital	Peripheral	AIDS care unit	No	Sometimes	PPE available	Negative	21-31	APS	Non Clinical staff	Negative	Negative	Negative	Unexposed	1-10	Negative	Negative
NSCOV19_NPHL_HP381	Female	HDCV	Public	Hospital	Peripheral	AIDS care unit	No	Sometimes	PPE available	Negative	32-55	APS	Non Clinical staff	Negative	Negative	Negative	Unexposed	1-10	Negative	Negative
NSCOV19_NPHL_HP382	Female	HDCV	Public	Hospital	Peripheral	Emergency	No	Sometimes	PPE available	Negative	32-55	Nurse	Clinical staff	Negative	Negative	Negative	Unexposed	1-10	Negative	Negative
NSCOV19_NPHL_HP383	Female	HDCV	Public	Hospital	Peripheral	AIDS care unit	Yes	Sometimes	PPE available	Negative	32-55	Nurse	Clinical staff	Negative	Negative	Negative	Unexposed	1-10	Negative	Negative
NSCOV19_NPHL_HP384	Female	HDCV	Public	Hospital	Peripheral	AIDS care unit	Yes	Sometimes	PPE available	Negative	32-55	APS	Non Clinical staff	Negative	Positive	Negative	Exposed	1-10	Negative	Positive
NSCOV19_NPHL_HP385	Female	HDS	Public	Hospital	Peripheral	Others	No	Sometimes	PPE available	Negative	32-55	Medical doctor	Clinical staff	Negative	Positive	Negative	Exposed	11-20	Negative	Positive
NSCOV19_NPHL_HP386	Female	HDCV	Public	Hospital	Peripheral	AIDS care unit	Yes	Sometimes	PPE available	Negative	32-55	NCS	Non Clinical staff	Negative	Negative	Negative	Unexposed	1-10	Negative	Negative
NSCOV19_NPHL_HP387	Male	CREMER	Private	Laboratory	Central	Laboratory	No	Sometimes	PPE available	Negative	21-31	Internship	Clinical staff	Negative	Negative	Negative	Unexposed	< 1	Negative	Negative
NSCOV19_NPHL_HP388	Male	HDD	Private	Hospital	Peripheral	Administration	No	Sometimes	PPE available	Negative	32-55	Medical doctor	Clinical staff	Negative	Positive	Negative	Exposed	21 +	Negative	Positive
NSCOV19_NPHL_HP389	Male	CREMER	Private	Laboratory	Central	Laboratory	No	Sometimes	PPE available	Negative	21-31	Internship	Clinical staff	Negative	Positive	Negative	Exposed	< 1	Negative	Positive
NSCOV19_NPHL_HP390	Female	CREMER	Private	Laboratory	Central	Laboratory	No	Sometimes	PPE available	Negative	21-31	Lab personnel	Clinical staff	Negative	Negative	Negative	Unexposed	1-10	Negative	Negative
NSCOV19_NPHL_HP391	Female	CREMER	Private	Laboratory	Central	Laboratory	No	Sometimes	PPE available	Negative	21-31	Lab personnel	Clinical staff	Negative	Negative	Negative	Unexposed	1-10	Negative	Negative
NSCOV19_NPHL_HP392	Female	HDD	Private	Hospital	Peripheral	Pharmacy	Yes	Sometimes	PPE available	Negative	21-31	Nurse	Clinical staff	Negative	Positive	Negative	Exposed	1-10	Negative	Positive
NSCOV19_NPHL_HP393	Male	CREMER	Private	Laboratory	Central	Laboratory	No	Sometimes	PPE available	Negative	32-55	Lab personnel	Clinical staff	Negative	Positive	Negative	Exposed	1-10	Negative	Positive
NSCOV19_NPHL_HP394	Male	CREMER	Private	Laboratory	Central	Laboratory	Yes	Sometimes	PPE available	Negative	21-31	Lab personnel	Clinical staff	Negative	Positive	Negative	Exposed	1-10	Negative	Positive
NSCOV19_NPHL_HP395	Female	HDD	Private	Hospital	Peripheral	Pharmacy	Yes	Sometimes	PPE available	Negative	32-55	NCS	Non Clinical staff	Negative	Positive	Negative	Exposed	11-20	Negative	Positive
NSCOV19_NPHL_HP396	Female	CREMER	Private	Laboratory	Central	Laboratory	No	Sometimes	PPE available	Negative	21-31	Lab personnel	Clinical staff	Negative	Negative	Negative	Unexposed	1-10	Negative	Negative
NSCOV19_NPHL_HP397	Female	CIRCB	Private	Laboratory	Central	Laboratory	Yes	Sometimes	PPE available	Positive	32-55	Lab personnel	Clinical staff	Negative	Positive	Positive	Exposed	21 +	Positive	Positive
NSCOV19_NPHL_HP398	Female	HDD	Private	Hospital	Peripheral	Administration	No	Sometimes	PPE available	Negative	32-55	NCS	Non Clinical staff	Negative	Negative	Negative	Unexposed	11-20	Negative	Negative
NSCOV19_NPHL_HP399	Male	HDD	Private	Hospital	Peripheral	Administration	No	Sometimes	PPE available	Negative	32-55	NCS	Non Clinical staff	Negative	Positive	Negative	Exposed	11-20	Negative	Positive
NSCOV19_NPHL_HP400	Male	HDD	Private	Hospital	Peripheral	Administration	No	Always	PPE available	Negative	56 +	NCS	Non Clinical staff	Positive	Positive	Negative	Exposed	11-20	Positive	Positive
NSCOV19_NPHL_HP401	Female	HDD	Private	Hospital	Peripheral	Pharmacy	No	Always	PPE available	Negative	21-31	Nurse	Clinical staff	Negative	Negative	Negative	Unexposed	1-10	Negative	Negative
NSCOV19_NPHL_HP402	Female	HDD	Private	Hospital	Peripheral	Administration	No	Always	PPE available	Negative	32-55	NCS	Non Clinical staff	Negative	Positive	Negative	Exposed	11-20	Negative	Positive
NSCOV19_NPHL_HP403	Female	CIRCB	Private	Laboratory	Central	Administration	Yes	Always	PPE available	Negative	21-31	NCS	Non Clinical staff	Positive	Negative	Negative	Exposed	1-10	Positive	Positive
NSCOV19_NPHL_HP404	Female	CIRCB	Private	Laboratory	Central	Administration	No	Always	PPE available	Negative	32-55	NCS	Non Clinical staff	Negative	Positive	Negative	Exposed	1-10	Negative	Positive
NSCOV19_NPHL_HP405	Male	HDCV	Public	Hospital	Peripheral	Laboratory	No	Sometimes	PPE available	Negative	21-31	Internship	Clinical staff	Negative	Negative	Negative	Unexposed	< 1	Negative	Negative
NSCOV19_NPHL_HP406	Female	HDCV	Public	Hospital	Peripheral	Laboratory	No	Sometimes	PPE available	Negative	21-31	Internship	Clinical staff	Negative	Negative	Negative	Unexposed	< 1	Negative	Negative
NSCOV19_NPHL_HP407	Female	HDCV	Public	Hospital	Peripheral	Laboratory	No	Sometimes	PPE available	Negative	21-31	Internship	Clinical staff	Negative	Negative	Negative	Unexposed	< 1	Negative	Negative
NSCOV19_NPHL_HP408	Male	HDCV	Public	Hospital	Peripheral	Laboratory	No	Sometimes	PPE available	Negative	21-31	Internship	Clinical staff	Negative	Negative	Negative	Unexposed	< 1	Negative	Negative
NSCOV19_NPHL_HP409	Female	HDCV	Public	Hospital	Peripheral	Laboratory	No	Sometimes	PPE available	Negative	32-55	Lab personnel	Clinical staff	Positive	Negative	Negative	Exposed	1-10	Positive	Positive
NSCOV19_NPHL_HP410	Female	HDS	Public	Hospital	Peripheral	Gynecology-Maternity	No	Sometimes	PPE available	Negative	21-31	Internship	Clinical staff	Negative	Negative	Negative	Unexposed	< 1	Negative	Negative
NSCOV19_NPHL_HP411	Male	HDCV	Public	Hospital	Peripheral	Administration	No	Sometimes	PPE available	Negative	32-55	NCS	Non Clinical staff	Positive	Negative	Negative	Exposed	< 1	Positive	Positive
NSCOV19_NPHL_HP412	Female	HDS	Public	Hospital	Peripheral	AIDS care unit	No	Sometimes	PPE available	Negative	21-31	APS	Non Clinical staff	Negative	Positive	Negative	Exposed	1-10	Negative	Positive
NSCOV19_NPHL_HP413	Male	HDS	Public	Hospital	Peripheral	AIDS care unit	No	Sometimes	PPE available	Negative	21-31	APS	Non Clinical staff	Negative	Positive	Negative	Exposed	< 1	Negative	Positive
NSCOV19_NPHL_HP414	Female	HDCV	Public	Hospital	Peripheral	Emergency	No	Sometimes	PPE available	Negative	21-31	Nurse	Clinical staff	Negative	Negative	Negative	Unexposed	1-10	Negative	Negative
NSCOV19_NPHL_HP415	Male	HDCV	Public	Hospital	Peripheral	Laboratory	No	Sometimes	PPE available	Negative	32-55	Lab personnel	Clinical staff	Negative	Positive	Negative	Exposed	1-10	Negative	Positive
NSCOV19_NPHL_HP416	Female	HDCV	Public	Hospital	Peripheral	Cardio-diabetology	No	Sometimes	PPE available	Positive	32-55	Nurse	Clinical staff	Negative	Negative	Positive	Unexposed	11-20	Positive	Positive
NSCOV19_NPHL_HP417	Female	HDCV	Public	Hospital	Peripheral	Emergency	No	Sometimes	PPE available	Negative	21-31	Nurse	Clinical staff	Negative	Negative	Negative	Unexposed	1-10	Negative	Negative
NSCOV19_NPHL_HP418	Female	HDCV	Public	Hospital	Peripheral	Emergency	Yes	Sometimes	PPE available	Negative	21-31	Nurse	Clinical staff	Negative	Negative	Negative	Unexposed	1-10	Negative	Negative
NSCOV19_NPHL_HP419	Female	HDCV	Public	Hospital	Peripheral	Laboratory	No	Sometimes	PPE available	Negative	32-55	Lab personnel	Clinical staff	Positive	Positive	Negative	Exposed	1-10	Positive	Positive
NSCOV19_NPHL_HP420	Female	HDCV	Public	Hospital	Peripheral	AIDS care unit	No	Sometimes	PPE available	Negative	21-31	APS	Non Clinical staff	Negative	Negative	Negative	Unexposed	1-10	Negative	Negative
NSCOV19_NPHL_HP421	Female	HDCV	Public	Hospital	Peripheral	Emergency	No	Sometimes	PPE available	Negative	32-55	Nurse	Clinical staff	Negative	Negative	Negative	Unexposed	1-10	Negative	Negative
NSCOV19_NPHL_HP422	Female	HDCV	Public	Hospital	Peripheral	Laboratory	Yes	Sometimes	PPE available	Negative	32-55	Medical doctor	Clinical staff	Negative	Negative	Negative	Unexposed	1-10	Negative	Negative
NSCOV19_NPHL_HP423	Female	HDCV	Public	Hospital	Peripheral	AIDS care unit	Yes	Sometimes	PPE available	Negative	32-55	APS	Non Clinical staff	Negative	Negative	Negative	Unexposed	1-10	Negative	Negative
NSCOV19_NPHL_HP424	Female	HDCV	Public	Hospital	Peripheral	Laboratory	No	Sometimes	PPE available	Negative	32-55	Lab personnel	Clinical staff	Negative	Positive	Negative	Exposed	1-10	Negative	Positive
NSCOV19_NPHL_HP425	Female	HDCV	Public	Hospital	Peripheral	AIDS care unit	Yes	Sometimes	PPE available	Negative	32-55	APS	Non Clinical staff	Negative	Negative	Negative	Unexposed	1-10	Negative	Negative
NSCOV19_NPHL_HP426	Female	HDS	Public	Hospital	Peripheral	AIDS care unit	Yes	Sometimes	PPE available	Negative	32-55	APS	Non Clinical staff	Negative	Positive	Negative	Exposed	1-10	Negative	Positive
NSCOV19_NPHL_HP427	Female	HDCV	Public	Hospital	Peripheral	Emergency	Yes	Sometimes	PPE available	Negative	32-55	Nurse	Clinical staff	Negative	Negative	Negative	Unexposed	1-10	Negative	Negative
NSCOV19_NPHL_HP428	Female	HDCV	Public	Hospital	Peripheral	Cardio-diabetology	Yes	Sometimes	PPE available	Negative	32-55	Medical doctor	Clinical staff	Negative	Negative	Negative	Unexposed	1-10	Negative	Negative
NSCOV19_NPHL_HP429	Female	HDCV	Public	Hospital	Peripheral	Laboratory	No	Sometimes	PPE available	Negative	32-55	Lab personnel	Clinical staff	Negative	Positive	Negative	Exposed	11-20	Negative	Positive
NSCOV19_NPHL_HP430	Female	HDCV	Public	Hospital	Peripheral	Emergency	No	Sometimes	PPE available	Negative	32-55	Nurse	Clinical staff	Negative	Negative	Negative	Unexposed	11-20	Negative	Negative
NSCOV19_NPHL_HP431	Female	HDCV	Public	Hospital	Peripheral	AIDS care unit	Yes	Sometimes	PPE available	Negative	32-55	APS	Non Clinical staff	Negative	Negative	Negative	Unexposed	1-10	Negative	Negative
NSCOV19_NPHL_HP432	Female	HDS	Public	Hospital	Peripheral	AIDS care unit	Yes	Sometimes	PPE available	Negative	56 +	APS	Non Clinical staff	Negative	Negative	Negative	Unexposed	1-10	Negative	Negative
NSCOV19_NPHL_HP433	Female	HDCV	Public	Hospital	Peripheral	Emergency	Yes	Sometimes	PPE available	Positive	32-55	Nurse	Clinical staff	Negative	Negative	Positive	Unexposed	11-20	Positive	Positive
NSCOV19_NPHL_HP434	Female	HDCV	Public	Hospital	Peripheral	AIDS care unit	Yes	Sometimes	PPE available	Negative	32-55	APS	Non Clinical staff	Negative	Negative	Negative	Unexposed	11-20	Negative	Negative
NSCOV19_NPHL_HP435	Female	HDCV	Public	Hospital	Peripheral	Emergency	No	Sometimes	PPE available	Positive	32-55	Nurse	Clinical staff	Positive	Positive	Positive	Exposed	1-10	Positive	Positive
NSCOV19_NPHL_HP436	Female	HDCV	Public	Hospital	Peripheral	Laboratory	No	Sometimes	PPE available	Negative	32-55	NCS	Non Clinical staff	Negative	Negative	Negative	Unexposed	1-10	Negative	Negative
NSCOV19_NPHL_HP437	Female	HDCV	Public	Hospital	Peripheral	Surgery	Yes	Sometimes	PPE available	Negative	32-55	Nurse	Clinical staff	Negative	Negative	Negative	Unexposed	1-10	Negative	Negative
NSCOV19_NPHL_HP438	Female	HDCV	Public	Hospital	Peripheral	Laboratory	Yes	Sometimes	PPE available	Negative	32-55	Lab personnel	Clinical staff	Negative	Negative	Negative	Unexposed	11-20	Negative	Negative
NSCOV19_NPHL_HP439	Female	HDCV	Public	Hospital	Peripheral	AIDS care unit	Yes	Sometimes	PPE available	Positive	32-55	APS	Non Clinical staff	Negative	Negative	Positive	Unexposed	11-20	Positive	Positive
NSCOV19_NPHL_HP440	Male	HDCV	Public	Hospital	Peripheral	Cardio-diabetology	Yes	Sometimes	PPE available	Negative	32-55	NCS	Non Clinical staff	Negative	Negative	Negative	Unexposed	21 +	Negative	Negative
NSCOV19_NPHL_HP441	Male	HDCV	Public	Hospital	Peripheral	Cardio-diabetology	Yes	Sometimes	PPE available	Negative	32-55	NCS	Non Clinical staff	Negative	Negative	Negative	Unexposed	21 +	Negative	Negative
NSCOV19_NPHL_HP442	Female	HDCV	Public	Hospital	Peripheral	Internal Medicine	No	Always	PPE available	Negative	21-31	Internship	Clinical staff	Negative	Negative	Negative	Unexposed	< 1	Negative	Negative
NSCOV19_NPHL_HP443	Female	HDCV	Public	Hospital	Peripheral	Surgery	No	Always	PPE available	Negative	21-31	Internship	Clinical staff	Negative	Positive	Negative	Exposed	< 1	Negative	Positive
NSCOV19_NPHL_HP444	Female	HDCV	Public	Hospital	Peripheral	AIDS care unit	No	Always	PPE available	Negative	32-55	Internship	Clinical staff	Negative	Negative	Negative	Unexposed	< 1	Negative	Negative
NSCOV19_NPHL_HP445	Female	HDCV	Public	Hospital	Peripheral	AIDS care unit	No	Always	PPE available	Negative	21-31	Internship	Clinical staff	Negative	Negative	Negative	Unexposed	< 1	Negative	Negative
NSCOV19_NPHL_HP446	Female	HDCV	Public	Hospital	Peripheral	AIDS care unit	No	Always	PPE available	Negative	< 21	Internship	Clinical staff	Negative	Negative	Negative	Unexposed	< 1	Negative	Negative
NSCOV19_NPHL_HP447	Female	HDCV	Public	Hospital	Peripheral	AIDS care unit	No	Always	PPE available	Negative	21-31	Internship	Clinical staff	Negative	Negative	Negative	Unexposed	< 1	Negative	Negative
NSCOV19_NPHL_HP448	Male	HDCV	Public	Hospital	Peripheral	AIDS care unit	No	Always	PPE available	Negative	21-31	Internship	Clinical staff	Negative	Negative	Negative	Unexposed	< 1	Negative	Negative
NSCOV19_NPHL_HP449	Female	HDCV	Public	Hospital	Peripheral	AIDS care unit	No	Always	PPE available	Negative	21-31	Internship	Clinical staff	Negative	Negative	Negative	Unexposed	< 1	Negative	Negative
NSCOV19_NPHL_HP450	Male	HDCV	Public	Hospital	Peripheral	AIDS care unit	No	Always	PPE available	Negative	21-31	Internship	Clinical staff	Negative	Negative	Negative	Unexposed	< 1	Negative	Negative
NSCOV19_NPHL_HP451	Male	HDCV	Public	Hospital	Peripheral	Pharmacy	Yes	Always	PPE available	Negative	< 21	Medical doctor	Clinical staff	Negative	Positive	Negative	Exposed	< 1	Negative	Positive
NSCOV19_NPHL_HP452	Female	HDCV	Public	Hospital	Peripheral	Laboratory	No	Always	PPE available	Negative	32-55	Lab personnel	Clinical staff	Negative	Negative	Negative	Unexposed	1-10	Negative	Negative
NSCOV19_NPHL_HP453	Female	HDCV	Public	Hospital	Peripheral	Pharmacy	Yes	Always	PPE available	Negative	32-55	Nurse	Clinical staff	Negative	Negative	Negative	Unexposed	1-10	Negative	Negative
NSCOV19_NPHL_HP454	Female	HDS	Public	Hospital	Peripheral	Pharmacy	Yes	Always	PPE available	Positive	32-55	Nurse	Clinical staff	Negative	Positive	Positive	Exposed	1-10	Positive	Positive
NSCOV19_NPHL_HP455	Female	HDCV	Public	Hospital	Peripheral	Laboratory	Yes	Always	PPE available	Negative	32-55	Lab personnel	Clinical staff	Negative	Negative	Negative	Unexposed	1-10	Negative	Negative
NSCOV19_NPHL_HP456	Female	HDCV	Public	Hospital	Peripheral	Laboratory	No	Always	PPE available	Negative	32-55	Lab personnel	Clinical staff	Negative	Negative	Negative	Unexposed	1-10	Negative	Negative
NSCOV19_NPHL_HP457	Female	HDCV	Public	Hospital	Peripheral	Pharmacy	No	Always	PPE available	Negative	32-55	Nurse	Clinical staff	Negative	Negative	Negative	Unexposed	1-10	Negative	Negative
NSCOV19_NPHL_HP458	Female	HDS	Public	Hospital	Peripheral	Pharmacy	Yes	Always	PPE available	Negative	32-55	Nurse	Clinical staff	Positive	Negative	Negative	Exposed	11-20	Positive	Positive
